# Supplementary material for: 1-Benzyl-4′,5′-diphenyl­piperidine-3-spiro-3′-pyrrolidine-2′-spiro-3′′-indoline-4,2′′-dione
Source: Acta Crystallogr Sect E Struct Rep Online. 2008 Dec 17;65(Pt 1):o147–8. doi: 10.1107/S160053680804141X (PMC2968062; doi:10.1107/S160053680804141X)
Supplement: Supplementary file 1 [file e-65-0o147-sup1.cif]

##############################################################################
###                                                                        ###
###        Electronic paper (Acta Crystallographica Section E)             ###
###                                                                        ###
##############################################################################
#                                                                            #
# This CIF contains the data in a paper accepted for publication in Acta     #
# Crystallographica Section E. It conforms to the requirements of Notes      #
# for Authors for Section E, and has been peer reviewed under the auspices   #
# of the IUCr Commission on Journals.                                        #
#                                                                            #
# Full details of the Crystallographic Information File format               #
# are given in the paper "The Crystallographic Information File (CIF):       #
# a New Standard Archive File for Crystallography" by S. R. Hall, F. H.      #
# Allen and I. D. Brown [Acta Cryst. (1991), A47, 655-685].                  #
#                                                                            #
# The current version of the core CIF dictionary is obtainable from          #
# ftp://ftp.iucr.org/pub/cif_core.dic. The current version number is 2.4.    #
#                                                                            #
# Software is freely available for graphical display of the structure(s) in  #
# this CIF.  For information consult the CIF home page http://www.iucr.org/  #
# cif/home.html                                                              #
#                                                                            #
# This file may be used for bona fide research purposes within the           #
# scientific community so long as proper attribution is given to the journal # 
# article from which it was obtained.                                        #
#                                                                            #
##############################################################################
                                             
data_global
_audit_creation_method     'SHELXL97'
_journal_date_recd_electronic     2008-11-26
_journal_date_accepted     2008-12-07
_journal_name_full     'Acta Crystallographica, Section E'
_journal_year     2009
_journal_volume     65
_journal_issue      1
_journal_page_first     o147
_journal_page_last     o148
_journal_paper_category     QO
_journal_coeditor_code     CI2737
_publ_contact_author_name     'Professor P.L. Nilantha Lakshman'
_publ_contact_author_address
;
Department of  Food science and Technology
Faculty of Agriculture
University of Ruhuna
Mapalana
Kamburupitiya (81100)
Sri Lanka.
;
_publ_contact_author_email     nilanthalakshman@yahoo.co.uk
_publ_contact_author_fax     '+94-41-2292384'
_publ_contact_author_phone     '+94-41-2292200'
_publ_section_title
;\
1-Benzyl-4',5'-diphenylpiperidine-3-spiro-3'-pyrrolidine-2'-spiro-3''-indoline-\
4,2''-dione
;
loop_
    _publ_author_name
    _publ_author_footnote
    _publ_author_address
    'J. Suresh' .
;  Department of Physics
The Madura College
Madurai 625011
India
;
    'R. Suresh Kumar' .
; School of Chemistry
Madurai Kamaraj University
Madurai 625021
India
;
    'A. Rajapriya' .
; Department of Physics
The Madura College
Madurai 625011
India
;
    'S. Perumal' .
;     School of Chemistry
      Madurai Kamaraj University
      Madurai 625021
      India
;
    'P. L. Nilantha Lakshman' .
;
Department of Food Science and Technology
Faculty of Agriculture
University of Ruhuna
Mapalana
Kamburupitiya 81100
Sri Lanka
;
data_I
_audit_creation_method     SHELXL-97
_chemical_name_systematic
;
1-Benzyl-4',5'-diphenylpiperidine-3-spiro-3'-pyrrolidine-2'-spiro-3''-
indoline-4,2''-dione
;
_chemical_name_common     ?
_chemical_formula_moiety     'C34 H31 N3 O2'
_chemical_formula_sum     'C34 H31 N3 O2'
_chemical_formula_iupac     'C34 H31 N3 O2'
_chemical_formula_weight     513.62
_chemical_melting_point     ?
_symmetry_cell_setting     Triclinic
_symmetry_space_group_name_H-M     'P -1'
_symmetry_space_group_name_Hall     '-P 1'
loop_
    _symmetry_equiv_pos_as_xyz
    'x, y, z'
    '-x, -y, -z'
_cell_length_a     10.8575(3)
_cell_length_b     13.7909(5)
_cell_length_c     20.5053(9)
_cell_angle_alpha     89.767(6)
_cell_angle_beta     75.056(4)
_cell_angle_gamma     71.846(3)
_cell_volume     2809.1(2)
_cell_formula_units_Z     4
_cell_measurement_reflns_used     25
_cell_measurement_theta_min     2
_cell_measurement_theta_max     25
_cell_measurement_temperature     293(2)
_exptl_crystal_description     Block
_exptl_crystal_colour     colourless
_exptl_crystal_size_max     0.17
_exptl_crystal_size_mid     0.13
_exptl_crystal_size_min     0.11
_exptl_crystal_density_diffrn     1.214
_exptl_crystal_density_meas     ?
_exptl_crystal_density_method     'not measured'
_exptl_crystal_F_000     1088
_exptl_absorpt_coefficient_mu     0.076
_exptl_absorpt_correction_type     psi-scan
_exptl_absorpt_process_details     '(North <i>et al.</i>,  1968)'
_exptl_absorpt_correction_T_min     0.988
_exptl_absorpt_correction_T_max     0.992
_exptl_special_details
;
;
_diffrn_ambient_temperature     293(2)
_diffrn_radiation_type     MoK\a
_diffrn_radiation_wavelength     0.71073
_diffrn_radiation_source     'fine-focus sealed tube'
_diffrn_radiation_monochromator     graphite
_diffrn_measurement_device_type     'Nonius MACH-3'
_diffrn_measurement_method     \w-2\q
_diffrn_detector_area_resol_mean     ?
_diffrn_reflns_number     11592
_diffrn_reflns_av_R_equivalents     0.0264
_diffrn_reflns_av_sigmaI/netI     0.0816
_diffrn_reflns_theta_min     2.03
_diffrn_reflns_theta_max     24.97
_diffrn_reflns_theta_full     24.97
_diffrn_measured_fraction_theta_max     0.999
_diffrn_measured_fraction_theta_full     0.999
_diffrn_reflns_limit_h_min     -1
_diffrn_reflns_limit_h_max     12
_diffrn_reflns_limit_k_min     -15
_diffrn_reflns_limit_k_max     16
_diffrn_reflns_limit_l_min     -23
_diffrn_reflns_limit_l_max     24
_diffrn_standards_number     2
_diffrn_standards_interval_count     ?
_diffrn_standards_interval_time     60
_diffrn_standards_decay_%     0
_refine_special_details
;
Refinement of <i>F</i>^2^ against ALL reflections. The weighted <i>R</i>-factor
<i>wR</i> and goodness of fit <i>S</i> are based on <i>F</i>^2^, conventional
<i>R</i>-factors <i>R</i> are based on <i>F</i>, with <i>F</i> set to zero for
negative <i>F</i>^2^. The threshold expression of <i>F</i>^2^ >
\s(<i>F</i>^2^) is used only for calculating <i>R</i>-factors(gt) <i>etc</i>.
and is not relevant to the choice of reflections for refinement.
<i>R</i>-factors based on <i>F</i>^2^ are statistically about twice as large
as those based on <i>F</i>, and <i>R</i>- factors based on ALL data will be
even larger.
;
_reflns_number_total     9879
_reflns_number_gt     4342
_reflns_threshold_expression     I>2\s(I)
_refine_ls_structure_factor_coef     Fsqd
_refine_ls_matrix_type     full
_refine_ls_R_factor_all     0.1604
_refine_ls_R_factor_gt     0.0532
_refine_ls_wR_factor_gt     0.1149
_refine_ls_wR_factor_ref     0.1565
_refine_ls_goodness_of_fit_ref     0.990
_refine_ls_restrained_S_all     0.990
_refine_ls_number_reflns     9879
_refine_ls_number_parameters     711
_refine_ls_number_restraints     2
_refine_ls_hydrogen_treatment     mixed
_refine_ls_weighting_scheme     calc
_refine_ls_weighting_details
         'calc w=1/[\s^2^(Fo^2^)+(0.0638P)^2^+0.2940P] where P=(Fo^2^+2Fc^2^)/3'
_atom_sites_solution_hydrogens     geom
_atom_sites_solution_primary     direct
_atom_sites_solution_secondary     difmap
_refine_ls_shift/su_max     0.001
_refine_ls_shift/su_mean     <0.001
_refine_diff_density_max     0.258
_refine_diff_density_min     -0.282
_refine_ls_extinction_method     none
_refine_ls_extinction_coef     ?
loop_
    _atom_type_symbol
    _atom_type_description
    _atom_type_scat_dispersion_real
    _atom_type_scat_dispersion_imag
    _atom_type_scat_source
    'C' 'C' 0.0033 0.0016
                         'International Tables Vol C Tables 4.2.6.8 and 6.1.1.4'
    'H' 'H' 0.0000 0.0000
                         'International Tables Vol C Tables 4.2.6.8 and 6.1.1.4'
    'N' 'N' 0.0061 0.0033
                         'International Tables Vol C Tables 4.2.6.8 and 6.1.1.4'
    'O' 'O' 0.0106 0.0060
                         'International Tables Vol C Tables 4.2.6.8 and 6.1.1.4'
_computing_data_collection     'CAD-4 EXPRESS (Enraf-Nonius, 1994)'
_computing_cell_refinement     'CAD-4 EXPRESS (Enraf-Nonius, 1994)'
_computing_data_reduction     'XCAD4 (Harms & Wocadlo, 1996)'
_computing_structure_solution     'SHELXS97 (Sheldrick, 2008)'
_computing_structure_refinement     'SHELXL97 (Sheldrick, 2008)'
_computing_molecular_graphics     'PLATON (Spek, 2003)'
_computing_publication_material     'SHELXL97 (Sheldrick, 2008)'
loop_
    _atom_site_type_symbol
    _atom_site_label
    _atom_site_fract_x
    _atom_site_fract_y
    _atom_site_fract_z
    _atom_site_U_iso_or_equiv
    _atom_site_adp_type
    _atom_site_calc_flag
    _atom_site_refinement_flags
    _atom_site_occupancy
    _atom_site_disorder_assembly
    _atom_site_disorder_group
    C C2 0.3213(3) 1.0209(3) 0.22160(17) 0.0653(10) Uani d . 1 . .
    H H2A 0.4042 0.9839 0.1881 0.078 Uiso calc R 1 . .
    H H2B 0.3361 1.0771 0.2432 0.078 Uiso calc R 1 . .
    C C3 0.2105(4) 1.0628(3) 0.18704(16) 0.0649(10) Uani d . 1 . .
    H H3A 0.2301 1.1155 0.1587 0.078 Uiso calc R 1 . .
    H H3B 0.2089 1.0082 0.1579 0.078 Uiso calc R 1 . .
    C C4 0.0747(4) 1.1068(3) 0.23641(16) 0.0539(9) Uani d . 1 . .
    C C5 0.0408(3) 1.0445(2) 0.29616(14) 0.0462(8) Uani d . 1 . .
    C C6 0.1645(3) 1.0109(2) 0.32383(16) 0.0548(9) Uani d . 1 . .
    H H6A 0.1783 1.0709 0.3412 0.066 Uiso calc R 1 . .
    H H6B 0.1485 0.9689 0.3611 0.066 Uiso calc R 1 . .
    C C7 0.3934(3) 0.9066(3) 0.30452(18) 0.0737(11) Uani d . 1 . .
    H H7A 0.3632 0.8643 0.3389 0.088 Uiso calc R 1 . .
    H H7B 0.4111 0.9606 0.3270 0.088 Uiso calc R 1 . .
    C C8 0.5221(3) 0.8422(3) 0.25547(16) 0.0599(9) Uani d . 1 . .
    C C9 0.5243(4) 0.7615(3) 0.21722(19) 0.0713(10) Uani d . 1 . .
    H H9 0.4447 0.7471 0.2207 0.086 Uiso calc R 1 . .
    C C10 0.6414(5) 0.7006(3) 0.1736(2) 0.0855(12) Uani d . 1 . .
    H H10 0.6403 0.6460 0.1476 0.103 Uiso calc R 1 . .
    C C11 0.7578(4) 0.7192(4) 0.1682(2) 0.0893(14) Uani d . 1 . .
    H H11 0.8376 0.6775 0.1389 0.107 Uiso calc R 1 . .
    C C12 0.7569(5) 0.7985(4) 0.2055(3) 0.130(2) Uani d . 1 . .
    H H12 0.8371 0.8118 0.2021 0.156 Uiso calc R 1 . .
    C C13 0.6410(4) 0.8604(4) 0.2487(3) 0.1121(17) Uani d . 1 . .
    H H13 0.6430 0.9156 0.2737 0.135 Uiso calc R 1 . .
    C C14 -0.0888(3) 1.1077(2) 0.35148(14) 0.0497(8) Uani d . 1 . .
    H H14 -0.1512 1.1495 0.3275 0.060 Uiso calc R 1 . .
    C C15 -0.0687(3) 1.1807(2) 0.39981(16) 0.0535(8) Uani d . 1 . .
    C C16 -0.0916(3) 1.2825(2) 0.38747(17) 0.0616(9) Uani d . 1 . .
    H H16 -0.1238 1.3060 0.3505 0.074 Uiso calc R 1 . .
    C C17 -0.0682(4) 1.3501(3) 0.4284(2) 0.0759(11) Uani d . 1 . .
    H H17 -0.0845 1.4182 0.4187 0.091 Uiso calc R 1 . .
    C C18 -0.0207(4) 1.3173(3) 0.4833(2) 0.0865(13) Uani d . 1 . .
    H H18 -0.0026 1.3624 0.5102 0.104 Uiso calc R 1 . .
    C C19 -0.0005(4) 1.2176(3) 0.49794(19) 0.0861(13) Uani d . 1 . .
    H H19 0.0296 1.1951 0.5356 0.103 Uiso calc R 1 . .
    C C20 -0.0247(4) 1.1505(3) 0.45711(18) 0.0716(11) Uani d . 1 . .
    H H20 -0.0112 1.0832 0.4681 0.086 Uiso calc R 1 . .
    C C21 -0.1493(3) 1.0263(2) 0.38361(15) 0.0513(8) Uani d . 1 . .
    H H21 -0.0978 0.9889 0.4139 0.062 Uiso calc R 1 . .
    C C22 -0.2973(3) 1.0681(2) 0.42099(16) 0.0514(8) Uani d . 1 . .
    C C23 -0.3386(4) 1.0833(3) 0.49076(17) 0.0702(10) Uani d . 1 . .
    H H23 -0.2748 1.0666 0.5152 0.084 Uiso calc R 1 . .
    C C24 -0.4738(4) 1.1231(3) 0.52476(19) 0.0836(12) Uani d . 1 . .
    H H24 -0.5001 1.1330 0.5718 0.100 Uiso calc R 1 . .
    C C25 -0.5676(4) 1.1476(3) 0.4899(2) 0.0757(11) Uani d . 1 . .
    H H25 -0.6585 1.1738 0.5129 0.091 Uiso calc R 1 . .
    C C26 -0.5290(4) 1.1337(3) 0.42030(19) 0.0681(10) Uani d . 1 . .
    H H26 -0.5935 1.1508 0.3962 0.082 Uiso calc R 1 . .
    C C27 -0.3937(4) 1.0941(2) 0.38614(17) 0.0590(9) Uani d . 1 . .
    H H27 -0.3679 1.0850 0.3391 0.071 Uiso calc R 1 . .
    C C28 0.0013(3) 0.9504(2) 0.27379(15) 0.0465(8) Uani d . 1 . .
    C C29 -0.0114(3) 0.9474(2) 0.20229(15) 0.0515(8) Uani d . 1 . .
    C C30 -0.0968(4) 1.0131(3) 0.17111(19) 0.0706(10) Uani d . 1 . .
    H H30 -0.1616 1.0721 0.1949 0.085 Uiso calc R 1 . .
    C C31 -0.0858(5) 0.9907(3) 0.1039(2) 0.0920(13) Uani d . 1 . .
    H H31 -0.1425 1.0355 0.0821 0.110 Uiso calc R 1 . .
    C C32 0.0089(5) 0.9023(4) 0.0690(2) 0.0883(13) Uani d . 1 . .
    H H32 0.0144 0.8881 0.0239 0.106 Uiso calc R 1 . .
    C C33 0.0958(4) 0.8342(3) 0.09954(18) 0.0693(10) Uani d . 1 . .
    H H33 0.1600 0.7749 0.0759 0.083 Uiso calc R 1 . .
    C C34 0.0831(3) 0.8583(2) 0.16613(16) 0.0521(8) Uani d . 1 . .
    C C35 0.1075(3) 0.8443(2) 0.27324(17) 0.0473(8) Uani d . 1 . .
    C C36 0.1749(3) 0.3551(3) 0.26427(17) 0.0602(9) Uani d . 1 . .
    H H36A 0.1644 0.3061 0.2340 0.072 Uiso calc R 1 . .
    H H36B 0.0918 0.3806 0.3001 0.072 Uiso calc R 1 . .
    C C37 0.2893(3) 0.3029(2) 0.29445(17) 0.0611(9) Uani d . 1 . .
    H H37A 0.2865 0.3475 0.3316 0.073 Uiso calc R 1 . .
    H H37B 0.2768 0.2406 0.3128 0.073 Uiso calc R 1 . .
    C C38 0.4256(4) 0.2763(3) 0.24421(16) 0.0557(9) Uani d . 1 . .
    C C39 0.4477(3) 0.3585(2) 0.19573(14) 0.0443(8) Uani d . 1 . .
    C C40 0.3214(3) 0.3985(2) 0.17048(14) 0.0502(8) Uani d . 1 . .
    H H40A 0.3305 0.4517 0.1403 0.060 Uiso calc R 1 . .
    H H40B 0.3120 0.3432 0.1451 0.060 Uiso calc R 1 . .
    C C41 0.0853(3) 0.4983(3) 0.20349(16) 0.0645(10) Uani d . 1 . .
    H H41A 0.0652 0.4534 0.1744 0.077 Uiso calc R 1 . .
    H H41B 0.1077 0.5518 0.1769 0.077 Uiso calc R 1 . .
    C C42 -0.0370(3) 0.5458(3) 0.26163(17) 0.0575(9) Uani d . 1 . .
    C C43 -0.1500(4) 0.5157(3) 0.27214(19) 0.0707(10) Uani d . 1 . .
    H H43 -0.1514 0.4651 0.2427 0.085 Uiso calc R 1 . .
    C C44 -0.2616(4) 0.5601(3) 0.3262(2) 0.0798(11) Uani d . 1 . .
    H H44 -0.3374 0.5395 0.3325 0.096 Uiso calc R 1 . .
    C C45 -0.2611(4) 0.6334(3) 0.3699(2) 0.0814(12) Uani d . 1 . .
    H H45 -0.3365 0.6636 0.4058 0.098 Uiso calc R 1 . .
    C C46 -0.1486(4) 0.6625(3) 0.3608(2) 0.0901(13) Uani d . 1 . .
    H H46 -0.1469 0.7116 0.3912 0.108 Uiso calc R 1 . .
    C C47 -0.0377(4) 0.6192(3) 0.3067(2) 0.0794(11) Uani d . 1 . .
    H H47 0.0377 0.6402 0.3007 0.095 Uiso calc R 1 . .
    C C48 0.5777(3) 0.3160(2) 0.13665(15) 0.0506(8) Uani d . 1 . .
    H H48 0.6418 0.2631 0.1544 0.061 Uiso calc R 1 . .
    C C49 0.5631(3) 0.2665(3) 0.07503(19) 0.0653(10) Uani d . 1 . .
    C C50 0.5388(4) 0.3202(3) 0.01969(19) 0.0852(12) Uani d . 1 . .
    H H50 0.5311 0.3893 0.0203 0.102 Uiso calc R 1 . .
    C C51 0.5260(5) 0.2725(5) -0.0363(2) 0.1161(18) Uani d . 1 . .
    H H51 0.5105 0.3094 -0.0731 0.139 Uiso calc R 1 . .
    C C52 0.5360(7) 0.1722(6) -0.0375(3) 0.144(3) Uani d . 1 . .
    H H52 0.5248 0.1410 -0.0747 0.173 Uiso calc R 1 . .
    C C53 0.5628(6) 0.1159(5) 0.0158(3) 0.135(2) Uani d . 1 . .
    H H53 0.5715 0.0466 0.0142 0.162 Uiso calc R 1 . .
    C C54 0.5769(4) 0.1638(3) 0.0729(2) 0.0968(14) Uani d . 1 . .
    H H54 0.5955 0.1262 0.1089 0.116 Uiso calc R 1 . .
    C C55 0.6326(3) 0.4065(2) 0.12493(14) 0.0508(8) Uani d . 1 . .
    H H55 0.5766 0.4589 0.1029 0.061 Uiso calc R 1 . .
    C C56 0.7779(3) 0.3798(2) 0.08585(16) 0.0529(8) Uani d . 1 . .
    C C57 0.8154(4) 0.4215(3) 0.02578(18) 0.0745(11) Uani d . 1 . .
    H H57 0.7497 0.4671 0.0092 0.089 Uiso calc R 1 . .
    C C58 0.9484(4) 0.3968(4) -0.0100(2) 0.0937(14) Uani d . 1 . .
    H H58 0.9721 0.4253 -0.0507 0.112 Uiso calc R 1 . .
    C C59 1.0461(4) 0.3303(4) 0.0142(2) 0.0895(13) Uani d . 1 . .
    H H59 1.1360 0.3132 -0.0102 0.107 Uiso calc R 1 . .
    C C60 1.0116(4) 0.2895(3) 0.0735(2) 0.0828(12) Uani d . 1 . .
    H H60 1.0779 0.2450 0.0903 0.099 Uiso calc R 1 . .
    C C61 0.8786(4) 0.3141(3) 0.10893(18) 0.0688(10) Uani d . 1 . .
    H H61 0.8561 0.2854 0.1497 0.083 Uiso calc R 1 . .
    C C62 0.4766(3) 0.4471(2) 0.23407(14) 0.0442(8) Uani d . 1 . .
    C C63 0.4689(3) 0.4410(2) 0.30844(15) 0.0471(8) Uani d . 1 . .
    C C64 0.5400(3) 0.3672(2) 0.34215(17) 0.0607(9) Uani d . 1 . .
    H H64 0.6061 0.3088 0.3183 0.073 Uiso calc R 1 . .
    C C65 0.5122(4) 0.3809(3) 0.41216(19) 0.0748(11) Uani d . 1 . .
    H H65 0.5581 0.3309 0.4357 0.090 Uiso calc R 1 . .
    C C66 0.4165(4) 0.4689(4) 0.44632(18) 0.0811(12) Uani d . 1 . .
    H H66 0.3974 0.4769 0.4932 0.097 Uiso calc R 1 . .
    C C67 0.3482(4) 0.5453(3) 0.41317(17) 0.0686(10) Uani d . 1 . .
    H H67 0.2852 0.6052 0.4368 0.082 Uiso calc R 1 . .
    C C68 0.3759(3) 0.5302(2) 0.34428(15) 0.0497(8) Uani d . 1 . .
    C C69 0.3734(3) 0.5552(2) 0.23508(16) 0.0455(8) Uani d . 1 . .
    N N1 0.2856(3) 0.9529(2) 0.27199(13) 0.0554(7) Uani d . 1 . .
    N N2 -0.1264(3) 0.9597(2) 0.32336(15) 0.0609(8) Uani d D 1 . .
    N N3 0.1525(3) 0.79994(18) 0.20924(13) 0.0540(7) Uani d . 1 . .
    H H3 0.2162 0.7426 0.1965 0.065 Uiso calc R 1 . .
    N N4 0.2014(2) 0.43952(18) 0.22703(12) 0.0494(7) Uani d . 1 . .
    N N5 0.6116(3) 0.4436(2) 0.19536(13) 0.0520(7) Uani d D 1 . .
    N N6 0.3222(2) 0.59638(18) 0.29943(12) 0.0523(7) Uani d . 1 . .
    H H6 0.2636 0.6561 0.3116 0.063 Uiso calc R 1 . .
    O O1 -0.0030(2) 1.18932(17) 0.23002(11) 0.0696(7) Uani d . 1 . .
    O O2 0.1366(2) 0.80371(15) 0.32311(11) 0.0597(6) Uani d . 1 . .
    O O3 0.5124(2) 0.19456(17) 0.24193(12) 0.0717(7) Uani d . 1 . .
    O O4 0.3524(2) 0.59973(14) 0.18487(10) 0.0541(6) Uani d . 1 . .
    H H2 -0.144(3) 0.9069(16) 0.3322(13) 0.045(10) Uiso d D 1 . .
    H H5 0.628(4) 0.499(2) 0.197(2) 0.111(16) Uiso d D 1 . .
loop_
    _atom_site_aniso_label
    _atom_site_aniso_U_11
    _atom_site_aniso_U_22
    _atom_site_aniso_U_33
    _atom_site_aniso_U_12
    _atom_site_aniso_U_13
    _atom_site_aniso_U_23
    C2 0.056(2) 0.062(2) 0.069(2) -0.0212(19) 0.000(2) -0.0134(19)
    C3 0.074(3) 0.057(2) 0.053(2) -0.023(2) 0.004(2) 0.0023(17)
    C4 0.064(2) 0.0409(19) 0.054(2) -0.0159(18) -0.0130(18) -0.0044(16)
    C5 0.048(2) 0.0389(17) 0.0461(18) -0.0118(15) -0.0065(15) -0.0037(14)
    C6 0.052(2) 0.0500(19) 0.058(2) -0.0133(17) -0.0096(17) -0.0114(16)
    C7 0.056(2) 0.087(3) 0.073(2) -0.011(2) -0.024(2) -0.018(2)
    C8 0.045(2) 0.071(2) 0.059(2) -0.0127(18) -0.0118(17) -0.0086(18)
    C9 0.056(2) 0.066(2) 0.091(3) -0.025(2) -0.009(2) -0.006(2)
    C10 0.077(3) 0.071(3) 0.093(3) -0.010(2) -0.016(3) -0.020(2)
    C11 0.057(3) 0.102(4) 0.070(3) 0.007(3) 0.009(2) 0.001(2)
    C12 0.051(3) 0.137(5) 0.185(6) -0.036(3) 0.006(3) -0.032(4)
    C13 0.063(3) 0.107(4) 0.167(5) -0.036(3) -0.020(3) -0.052(3)
    C14 0.050(2) 0.0394(17) 0.0494(18) -0.0040(15) -0.0087(16) -0.0015(15)
    C15 0.054(2) 0.0416(19) 0.053(2) -0.0054(16) -0.0059(17) -0.0056(16)
    C16 0.069(2) 0.046(2) 0.058(2) -0.0125(18) -0.0034(18) -0.0045(17)
    C17 0.088(3) 0.051(2) 0.076(3) -0.023(2) 0.002(2) -0.015(2)
    C18 0.093(3) 0.081(3) 0.077(3) -0.026(3) -0.010(3) -0.029(2)
    C19 0.104(3) 0.077(3) 0.069(3) -0.014(3) -0.029(2) -0.019(2)
    C20 0.088(3) 0.051(2) 0.068(2) -0.009(2) -0.025(2) -0.0033(19)
    C21 0.052(2) 0.0349(17) 0.055(2) -0.0025(15) -0.0085(16) -0.0010(15)
    C22 0.052(2) 0.0368(17) 0.052(2) -0.0042(16) -0.0049(18) 0.0002(15)
    C23 0.065(3) 0.081(3) 0.052(2) -0.012(2) -0.008(2) 0.0028(19)
    C24 0.077(3) 0.096(3) 0.052(2) -0.007(3) 0.000(2) -0.003(2)
    C25 0.063(3) 0.071(3) 0.073(3) -0.011(2) 0.004(2) -0.003(2)
    C26 0.053(2) 0.061(2) 0.081(3) -0.0058(19) -0.017(2) -0.0001(19)
    C27 0.057(2) 0.050(2) 0.055(2) -0.0056(18) -0.0055(19) -0.0023(16)
    C28 0.0438(19) 0.0361(17) 0.0529(19) -0.0090(15) -0.0061(16) -0.0026(14)
    C29 0.052(2) 0.0468(19) 0.053(2) -0.0130(17) -0.0136(17) -0.0023(16)
    C30 0.072(3) 0.064(2) 0.072(3) -0.009(2) -0.030(2) -0.001(2)
    C31 0.099(3) 0.094(3) 0.085(3) -0.014(3) -0.049(3) 0.010(3)
    C32 0.103(4) 0.103(3) 0.063(3) -0.028(3) -0.033(3) -0.003(2)
    C33 0.068(3) 0.071(2) 0.061(2) -0.016(2) -0.012(2) -0.010(2)
    C34 0.050(2) 0.052(2) 0.050(2) -0.0125(17) -0.0112(17) -0.0062(16)
    C35 0.046(2) 0.0347(17) 0.055(2) -0.0107(15) -0.0061(17) -0.0043(16)
    C36 0.051(2) 0.056(2) 0.072(2) -0.0221(18) -0.0080(19) -0.0040(18)
    C37 0.066(3) 0.048(2) 0.069(2) -0.0205(19) -0.015(2) 0.0101(17)
    C38 0.065(2) 0.043(2) 0.061(2) -0.0143(19) -0.0249(19) -0.0048(17)
    C39 0.0422(19) 0.0377(17) 0.0476(18) -0.0075(14) -0.0096(15) -0.0075(14)
    C40 0.050(2) 0.0497(19) 0.0470(18) -0.0132(16) -0.0094(16) -0.0059(15)
    C41 0.053(2) 0.073(2) 0.062(2) -0.0103(19) -0.0188(19) -0.0040(19)
    C42 0.042(2) 0.058(2) 0.071(2) -0.0112(17) -0.0183(18) -0.0025(18)
    C43 0.056(2) 0.073(3) 0.081(3) -0.014(2) -0.024(2) -0.007(2)
    C44 0.050(2) 0.087(3) 0.103(3) -0.029(2) -0.012(2) -0.001(3)
    C45 0.059(3) 0.072(3) 0.093(3) -0.010(2) 0.002(2) -0.008(2)
    C46 0.072(3) 0.082(3) 0.106(3) -0.027(2) -0.004(3) -0.030(2)
    C47 0.053(2) 0.076(3) 0.101(3) -0.020(2) -0.007(2) -0.020(2)
    C48 0.045(2) 0.0423(18) 0.057(2) -0.0065(15) -0.0105(16) -0.0114(15)
    C49 0.050(2) 0.068(2) 0.066(2) -0.0079(19) -0.0073(19) -0.025(2)
    C50 0.088(3) 0.100(3) 0.063(3) -0.026(3) -0.018(2) -0.021(2)
    C51 0.103(4) 0.173(6) 0.073(3) -0.044(4) -0.023(3) -0.032(3)
    C52 0.148(6) 0.164(7) 0.121(5) -0.055(5) -0.028(4) -0.068(5)
    C53 0.145(5) 0.112(5) 0.151(5) -0.047(4) -0.035(5) -0.060(4)
    C54 0.103(3) 0.072(3) 0.108(3) -0.021(3) -0.026(3) -0.039(3)
    C55 0.049(2) 0.0474(19) 0.0474(19) -0.0047(16) -0.0108(16) -0.0038(15)
    C56 0.049(2) 0.052(2) 0.048(2) -0.0090(17) -0.0048(17) -0.0070(16)
    C57 0.064(3) 0.079(3) 0.067(2) -0.014(2) -0.005(2) 0.005(2)
    C58 0.073(3) 0.122(4) 0.067(3) -0.028(3) 0.010(2) 0.013(3)
    C59 0.054(3) 0.119(4) 0.078(3) -0.017(3) 0.002(2) -0.003(3)
    C60 0.053(3) 0.105(3) 0.073(3) -0.007(2) -0.009(2) 0.007(2)
    C61 0.053(2) 0.078(3) 0.063(2) -0.012(2) -0.006(2) 0.006(2)
    C62 0.0436(19) 0.0344(16) 0.0494(19) -0.0074(14) -0.0102(16) -0.0044(14)
    C63 0.048(2) 0.0404(18) 0.0499(19) -0.0114(16) -0.0127(16) -0.0029(15)
    C64 0.067(2) 0.050(2) 0.068(2) -0.0169(18) -0.027(2) 0.0008(18)
    C65 0.097(3) 0.077(3) 0.066(3) -0.034(3) -0.040(2) 0.014(2)
    C66 0.100(3) 0.106(3) 0.047(2) -0.046(3) -0.021(2) 0.006(2)
    C67 0.073(3) 0.075(3) 0.049(2) -0.022(2) -0.005(2) -0.0110(19)
    C68 0.048(2) 0.054(2) 0.047(2) -0.0181(17) -0.0096(16) -0.0044(16)
    C69 0.046(2) 0.0368(17) 0.049(2) -0.0104(15) -0.0097(17) -0.0003(16)
    N1 0.0460(17) 0.0561(17) 0.0536(16) -0.0074(14) -0.0061(14) -0.0102(14)
    N2 0.0555(19) 0.0426(17) 0.073(2) -0.0175(15) 0.0051(15) -0.0155(15)
    N3 0.0518(17) 0.0404(15) 0.0575(17) -0.0031(13) -0.0077(14) -0.0100(13)
    N4 0.0428(16) 0.0463(15) 0.0566(16) -0.0145(13) -0.0088(14) 0.0022(13)
    N5 0.0483(18) 0.0496(17) 0.0535(17) -0.0189(14) -0.0016(13) -0.0118(14)
    N6 0.0525(17) 0.0390(15) 0.0528(17) -0.0027(13) -0.0072(14) -0.0133(13)
    O1 0.0806(18) 0.0488(14) 0.0677(16) -0.0108(13) -0.0125(13) 0.0071(12)
    O2 0.0708(16) 0.0410(13) 0.0555(14) -0.0047(11) -0.0130(12) 0.0010(11)
    O3 0.0741(17) 0.0416(13) 0.0914(17) -0.0062(13) -0.0239(14) 0.0036(12)
    O4 0.0583(15) 0.0394(12) 0.0545(14) -0.0060(11) -0.0097(12) -0.0009(11)
_geom_special_details
;
All e.s.d.'s (except the e.s.d. in the dihedral angle between two l.s. planes)
are estimated using the full covariance matrix. The cell e.s.d.'s are taken
into account individually in the estimation of e.s.d.'s in distances, angles
and torsion angles; correlations between e.s.d.'s in cell parameters are only
used when they are defined by crystal symmetry. An approximate (isotropic)
treatment of cell e.s.d.'s is used for estimating e.s.d.'s involving l.s.
planes.
;
loop_
    _geom_bond_atom_site_label_1
    _geom_bond_atom_site_label_2
    _geom_bond_site_symmetry_2
    _geom_bond_distance
    _geom_bond_publ_flag
    C2 N1 . 1.453(4) ?
    C2 C3 . 1.511(5) ?
    C2 H2A . 0.97 ?
    C2 H2B . 0.97 ?
    C3 C4 . 1.498(4) ?
    C3 H3A . 0.97 ?
    C3 H3B . 0.97 ?
    C4 O1 . 1.217(3) ?
    C4 C5 . 1.527(4) ?
    C5 C6 . 1.531(4) ?
    C5 C14 . 1.564(4) ?
    C5 C28 . 1.592(4) ?
    C6 N1 . 1.459(3) ?
    C6 H6A . 0.97 ?
    C6 H6B . 0.97 ?
    C7 N1 . 1.469(4) ?
    C7 C8 . 1.504(4) ?
    C7 H7A . 0.97 ?
    C7 H7B . 0.97 ?
    C8 C9 . 1.356(4) ?
    C8 C13 . 1.362(5) ?
    C9 C10 . 1.369(5) ?
    C9 H9 . 0.93 ?
    C10 C11 . 1.344(5) ?
    C10 H10 . 0.93 ?
    C11 C12 . 1.334(6) ?
    C11 H11 . 0.93 ?
    C12 C13 . 1.363(6) ?
    C12 H12 . 0.93 ?
    C13 H13 . 0.93 ?
    C14 C15 . 1.516(4) ?
    C14 C21 . 1.536(4) ?
    C14 H14 . 0.98 ?
    C15 C16 . 1.381(4) ?
    C15 C20 . 1.394(4) ?
    C16 C17 . 1.379(5) ?
    C16 H16 . 0.93 ?
    C17 C18 . 1.375(5) ?
    C17 H17 . 0.93 ?
    C18 C19 . 1.368(5) ?
    C18 H18 . 0.93 ?
    C19 C20 . 1.377(5) ?
    C19 H19 . 0.93 ?
    C20 H20 . 0.93 ?
    C21 N2 . 1.463(4) ?
    C21 C22 . 1.514(4) ?
    C21 H21 . 0.98 ?
    C22 C27 . 1.373(4) ?
    C22 C23 . 1.380(4) ?
    C23 C24 . 1.384(5) ?
    C23 H23 . 0.93 ?
    C24 C25 . 1.350(5) ?
    C24 H24 . 0.93 ?
    C25 C26 . 1.375(5) ?
    C25 H25 . 0.93 ?
    C26 C27 . 1.385(4) ?
    C26 H26 . 0.93 ?
    C27 H27 . 0.93 ?
    C28 N2 . 1.461(4) ?
    C28 C29 . 1.509(4) ?
    C28 C35 . 1.553(4) ?
    C29 C30 . 1.366(4) ?
    C29 C34 . 1.394(4) ?
    C30 C31 . 1.379(5) ?
    C30 H30 . 0.93 ?
    C31 C32 . 1.380(5) ?
    C31 H31 . 0.93 ?
    C32 C33 . 1.382(5) ?
    C32 H32 . 0.93 ?
    C33 C34 . 1.368(4) ?
    C33 H33 . 0.93 ?
    C34 N3 . 1.399(4) ?
    C35 O2 . 1.229(3) ?
    C35 N3 . 1.351(4) ?
    C36 N4 . 1.453(4) ?
    C36 C37 . 1.510(4) ?
    C36 H36A . 0.97 ?
    C36 H36B . 0.97 ?
    C37 C38 . 1.505(4) ?
    C37 H37A . 0.97 ?
    C37 H37B . 0.97 ?
    C38 O3 . 1.216(3) ?
    C38 C39 . 1.538(4) ?
    C39 C40 . 1.531(4) ?
    C39 C48 . 1.553(4) ?
    C39 C62 . 1.608(4) ?
    C40 N4 . 1.459(3) ?
    C40 H40A . 0.97 ?
    C40 H40B . 0.97 ?
    C41 N4 . 1.467(4) ?
    C41 C42 . 1.504(4) ?
    C41 H41A . 0.97 ?
    C41 H41B . 0.97 ?
    C42 C47 . 1.371(4) ?
    C42 C43 . 1.380(4) ?
    C43 C44 . 1.386(5) ?
    C43 H43 . 0.93 ?
    C44 C45 . 1.357(5) ?
    C44 H44 . 0.93 ?
    C45 C46 . 1.369(5) ?
    C45 H45 . 0.93 ?
    C46 C47 . 1.381(5) ?
    C46 H46 . 0.93 ?
    C47 H47 . 0.93 ?
    C48 C49 . 1.505(4) ?
    C48 C55 . 1.536(4) ?
    C48 H48 . 0.98 ?
    C49 C54 . 1.377(5) ?
    C49 C50 . 1.389(5) ?
    C50 C51 . 1.384(5) ?
    C50 H50 . 0.93 ?
    C51 C52 . 1.353(7) ?
    C51 H51 . 0.93 ?
    C52 C53 . 1.379(8) ?
    C52 H52 . 0.93 ?
    C53 C54 . 1.411(6) ?
    C53 H53 . 0.93 ?
    C54 H54 . 0.93 ?
    C55 N5 . 1.471(4) ?
    C55 C56 . 1.501(4) ?
    C55 H55 . 0.98 ?
    C56 C61 . 1.373(4) ?
    C56 C57 . 1.377(4) ?
    C57 C58 . 1.374(5) ?
    C57 H57 . 0.93 ?
    C58 C59 . 1.368(5) ?
    C58 H58 . 0.93 ?
    C59 C60 . 1.352(5) ?
    C59 H59 . 0.93 ?
    C60 C61 . 1.373(5) ?
    C60 H60 . 0.93 ?
    C61 H61 . 0.93 ?
    C62 N5 . 1.463(4) ?
    C62 C63 . 1.509(4) ?
    C62 C69 . 1.558(4) ?
    C63 C64 . 1.375(4) ?
    C63 C68 . 1.386(4) ?
    C64 C65 . 1.390(4) ?
    C64 H64 . 0.93 ?
    C65 C66 . 1.374(5) ?
    C65 H65 . 0.93 ?
    C66 C67 . 1.375(5) ?
    C66 H66 . 0.93 ?
    C67 C68 . 1.369(4) ?
    C67 H67 . 0.93 ?
    C68 N6 . 1.399(4) ?
    C69 O4 . 1.232(3) ?
    C69 N6 . 1.343(3) ?
    N2 H2 . 0.817(17) ?
    N3 H3 . 0.86 ?
    N5 H5 . 0.835(18) ?
    N6 H6 . 0.86 ?
loop_
    _geom_angle_atom_site_label_1
    _geom_angle_atom_site_label_2
    _geom_angle_atom_site_label_3
    _geom_angle_site_symmetry_1
    _geom_angle_site_symmetry_3
    _geom_angle
    _geom_angle_publ_flag
    N1 C2 C3 . . 110.5(3) ?
    N1 C2 H2A . . 109.5 ?
    C3 C2 H2A . . 109.5 ?
    N1 C2 H2B . . 109.5 ?
    C3 C2 H2B . . 109.5 ?
    H2A C2 H2B . . 108.1 ?
    C4 C3 C2 . . 112.6(3) ?
    C4 C3 H3A . . 109.1 ?
    C2 C3 H3A . . 109.1 ?
    C4 C3 H3B . . 109.1 ?
    C2 C3 H3B . . 109.1 ?
    H3A C3 H3B . . 107.8 ?
    O1 C4 C3 . . 121.6(3) ?
    O1 C4 C5 . . 121.8(3) ?
    C3 C4 C5 . . 116.6(3) ?
    C4 C5 C6 . . 106.4(3) ?
    C4 C5 C14 . . 111.8(2) ?
    C6 C5 C14 . . 112.0(2) ?
    C4 C5 C28 . . 111.2(2) ?
    C6 C5 C28 . . 112.6(2) ?
    C14 C5 C28 . . 103.1(2) ?
    N1 C6 C5 . . 111.9(2) ?
    N1 C6 H6A . . 109.2 ?
    C5 C6 H6A . . 109.2 ?
    N1 C6 H6B . . 109.2 ?
    C5 C6 H6B . . 109.2 ?
    H6A C6 H6B . . 107.9 ?
    N1 C7 C8 . . 113.1(3) ?
    N1 C7 H7A . . 109.0 ?
    C8 C7 H7A . . 109.0 ?
    N1 C7 H7B . . 109.0 ?
    C8 C7 H7B . . 109.0 ?
    H7A C7 H7B . . 107.8 ?
    C9 C8 C13 . . 117.3(3) ?
    C9 C8 C7 . . 120.6(3) ?
    C13 C8 C7 . . 122.1(3) ?
    C8 C9 C10 . . 121.2(4) ?
    C8 C9 H9 . . 119.4 ?
    C10 C9 H9 . . 119.4 ?
    C11 C10 C9 . . 120.5(4) ?
    C11 C10 H10 . . 119.7 ?
    C9 C10 H10 . . 119.7 ?
    C12 C11 C10 . . 118.8(4) ?
    C12 C11 H11 . . 120.6 ?
    C10 C11 H11 . . 120.6 ?
    C11 C12 C13 . . 121.4(4) ?
    C11 C12 H12 . . 119.3 ?
    C13 C12 H12 . . 119.3 ?
    C8 C13 C12 . . 120.8(4) ?
    C8 C13 H13 . . 119.6 ?
    C12 C13 H13 . . 119.6 ?
    C15 C14 C21 . . 116.4(3) ?
    C15 C14 C5 . . 115.6(3) ?
    C21 C14 C5 . . 103.8(2) ?
    C15 C14 H14 . . 106.8 ?
    C21 C14 H14 . . 106.8 ?
    C5 C14 H14 . . 106.8 ?
    C16 C15 C20 . . 116.5(3) ?
    C16 C15 C14 . . 120.1(3) ?
    C20 C15 C14 . . 123.4(3) ?
    C17 C16 C15 . . 121.9(4) ?
    C17 C16 H16 . . 119.1 ?
    C15 C16 H16 . . 119.1 ?
    C18 C17 C16 . . 120.3(4) ?
    C18 C17 H17 . . 119.9 ?
    C16 C17 H17 . . 119.9 ?
    C19 C18 C17 . . 119.2(4) ?
    C19 C18 H18 . . 120.4 ?
    C17 C18 H18 . . 120.4 ?
    C18 C19 C20 . . 120.2(4) ?
    C18 C19 H19 . . 119.9 ?
    C20 C19 H19 . . 119.9 ?
    C19 C20 C15 . . 121.9(3) ?
    C19 C20 H20 . . 119.1 ?
    C15 C20 H20 . . 119.1 ?
    N2 C21 C22 . . 111.6(3) ?
    N2 C21 C14 . . 100.5(2) ?
    C22 C21 C14 . . 114.2(2) ?
    N2 C21 H21 . . 110.0 ?
    C22 C21 H21 . . 110.0 ?
    C14 C21 H21 . . 110.0 ?
    C27 C22 C23 . . 118.3(3) ?
    C27 C22 C21 . . 120.7(3) ?
    C23 C22 C21 . . 120.9(3) ?
    C22 C23 C24 . . 120.9(4) ?
    C22 C23 H23 . . 119.6 ?
    C24 C23 H23 . . 119.6 ?
    C25 C24 C23 . . 120.2(4) ?
    C25 C24 H24 . . 119.9 ?
    C23 C24 H24 . . 119.9 ?
    C24 C25 C26 . . 120.0(4) ?
    C24 C25 H25 . . 120.0 ?
    C26 C25 H25 . . 120.0 ?
    C25 C26 C27 . . 119.9(4) ?
    C25 C26 H26 . . 120.1 ?
    C27 C26 H26 . . 120.1 ?
    C22 C27 C26 . . 120.7(3) ?
    C22 C27 H27 . . 119.6 ?
    C26 C27 H27 . . 119.6 ?
    N2 C28 C29 . . 111.4(3) ?
    N2 C28 C35 . . 111.1(2) ?
    C29 C28 C35 . . 101.3(2) ?
    N2 C28 C5 . . 103.7(2) ?
    C29 C28 C5 . . 115.4(2) ?
    C35 C28 C5 . . 114.1(2) ?
    C30 C29 C34 . . 119.5(3) ?
    C30 C29 C28 . . 131.6(3) ?
    C34 C29 C28 . . 108.9(3) ?
    C29 C30 C31 . . 119.2(4) ?
    C29 C30 H30 . . 120.4 ?
    C31 C30 H30 . . 120.4 ?
    C30 C31 C32 . . 120.3(4) ?
    C30 C31 H31 . . 119.8 ?
    C32 C31 H31 . . 119.8 ?
    C31 C32 C33 . . 121.6(4) ?
    C31 C32 H32 . . 119.2 ?
    C33 C32 H32 . . 119.2 ?
    C34 C33 C32 . . 116.9(3) ?
    C34 C33 H33 . . 121.5 ?
    C32 C33 H33 . . 121.5 ?
    C33 C34 C29 . . 122.5(3) ?
    C33 C34 N3 . . 128.1(3) ?
    C29 C34 N3 . . 109.4(3) ?
    O2 C35 N3 . . 125.7(3) ?
    O2 C35 C28 . . 126.1(3) ?
    N3 C35 C28 . . 108.0(3) ?
    N4 C36 C37 . . 110.3(3) ?
    N4 C36 H36A . . 109.6 ?
    C37 C36 H36A . . 109.6 ?
    N4 C36 H36B . . 109.6 ?
    C37 C36 H36B . . 109.6 ?
    H36A C36 H36B . . 108.1 ?
    C38 C37 C36 . . 113.3(3) ?
    C38 C37 H37A . . 108.9 ?
    C36 C37 H37A . . 108.9 ?
    C38 C37 H37B . . 108.9 ?
    C36 C37 H37B . . 108.9 ?
    H37A C37 H37B . . 107.7 ?
    O3 C38 C37 . . 121.8(3) ?
    O3 C38 C39 . . 122.2(3) ?
    C37 C38 C39 . . 116.0(3) ?
    C40 C39 C38 . . 106.9(2) ?
    C40 C39 C48 . . 112.3(2) ?
    C38 C39 C48 . . 111.9(2) ?
    C40 C39 C62 . . 112.8(2) ?
    C38 C39 C62 . . 110.0(2) ?
    C48 C39 C62 . . 103.1(2) ?
    N4 C40 C39 . . 110.9(2) ?
    N4 C40 H40A . . 109.5 ?
    C39 C40 H40A . . 109.5 ?
    N4 C40 H40B . . 109.5 ?
    C39 C40 H40B . . 109.5 ?
    H40A C40 H40B . . 108.0 ?
    N4 C41 C42 . . 111.7(3) ?
    N4 C41 H41A . . 109.3 ?
    C42 C41 H41A . . 109.3 ?
    N4 C41 H41B . . 109.3 ?
    C42 C41 H41B . . 109.3 ?
    H41A C41 H41B . . 107.9 ?
    C47 C42 C43 . . 118.1(3) ?
    C47 C42 C41 . . 120.4(3) ?
    C43 C42 C41 . . 121.5(3) ?
    C42 C43 C44 . . 120.6(3) ?
    C42 C43 H43 . . 119.7 ?
    C44 C43 H43 . . 119.7 ?
    C45 C44 C43 . . 120.5(4) ?
    C45 C44 H44 . . 119.7 ?
    C43 C44 H44 . . 119.7 ?
    C44 C45 C46 . . 119.4(4) ?
    C44 C45 H45 . . 120.3 ?
    C46 C45 H45 . . 120.3 ?
    C45 C46 C47 . . 120.3(4) ?
    C45 C46 H46 . . 119.9 ?
    C47 C46 H46 . . 119.9 ?
    C42 C47 C46 . . 121.0(4) ?
    C42 C47 H47 . . 119.5 ?
    C46 C47 H47 . . 119.5 ?
    C49 C48 C55 . . 116.2(3) ?
    C49 C48 C39 . . 116.1(3) ?
    C55 C48 C39 . . 103.6(2) ?
    C49 C48 H48 . . 106.7 ?
    C55 C48 H48 . . 106.7 ?
    C39 C48 H48 . . 106.7 ?
    C54 C49 C50 . . 118.8(4) ?
    C54 C49 C48 . . 118.7(4) ?
    C50 C49 C48 . . 122.5(3) ?
    C51 C50 C49 . . 121.2(5) ?
    C51 C50 H50 . . 119.4 ?
    C49 C50 H50 . . 119.4 ?
    C52 C51 C50 . . 119.9(6) ?
    C52 C51 H51 . . 120.0 ?
    C50 C51 H51 . . 120.0 ?
    C51 C52 C53 . . 120.6(6) ?
    C51 C52 H52 . . 119.7 ?
    C53 C52 H52 . . 119.7 ?
    C52 C53 C54 . . 119.7(6) ?
    C52 C53 H53 . . 120.2 ?
    C54 C53 H53 . . 120.2 ?
    C49 C54 C53 . . 119.8(5) ?
    C49 C54 H54 . . 120.1 ?
    C53 C54 H54 . . 120.1 ?
    N5 C55 C56 . . 111.2(3) ?
    N5 C55 C48 . . 100.3(2) ?
    C56 C55 C48 . . 115.5(2) ?
    N5 C55 H55 . . 109.8 ?
    C56 C55 H55 . . 109.8 ?
    C48 C55 H55 . . 109.8 ?
    C61 C56 C57 . . 117.4(3) ?
    C61 C56 C55 . . 121.5(3) ?
    C57 C56 C55 . . 121.1(3) ?
    C58 C57 C56 . . 121.1(4) ?
    C58 C57 H57 . . 119.5 ?
    C56 C57 H57 . . 119.5 ?
    C59 C58 C57 . . 120.0(4) ?
    C59 C58 H58 . . 120.0 ?
    C57 C58 H58 . . 120.0 ?
    C60 C59 C58 . . 119.9(4) ?
    C60 C59 H59 . . 120.1 ?
    C58 C59 H59 . . 120.1 ?
    C59 C60 C61 . . 119.9(4) ?
    C59 C60 H60 . . 120.0 ?
    C61 C60 H60 . . 120.0 ?
    C60 C61 C56 . . 121.7(3) ?
    C60 C61 H61 . . 119.1 ?
    C56 C61 H61 . . 119.1 ?
    N5 C62 C63 . . 110.5(2) ?
    N5 C62 C69 . . 110.6(2) ?
    C63 C62 C69 . . 100.8(2) ?
    N5 C62 C39 . . 103.8(2) ?
    C63 C62 C39 . . 118.1(2) ?
    C69 C62 C39 . . 113.2(2) ?
    C64 C63 C68 . . 119.5(3) ?
    C64 C63 C62 . . 131.1(3) ?
    C68 C63 C62 . . 109.3(3) ?
    C63 C64 C65 . . 119.3(3) ?
    C63 C64 H64 . . 120.3 ?
    C65 C64 H64 . . 120.3 ?
    C66 C65 C64 . . 119.5(4) ?
    C66 C65 H65 . . 120.2 ?
    C64 C65 H65 . . 120.2 ?
    C65 C66 C67 . . 121.9(3) ?
    C65 C66 H66 . . 119.0 ?
    C67 C66 H66 . . 119.0 ?
    C68 C67 C66 . . 117.8(3) ?
    C68 C67 H67 . . 121.1 ?
    C66 C67 H67 . . 121.1 ?
    C67 C68 C63 . . 121.8(3) ?
    C67 C68 N6 . . 128.6(3) ?
    C63 C68 N6 . . 109.6(3) ?
    O4 C69 N6 . . 125.5(3) ?
    O4 C69 C62 . . 125.7(3) ?
    N6 C69 C62 . . 108.5(3) ?
    C2 N1 C6 . . 109.0(3) ?
    C2 N1 C7 . . 112.3(3) ?
    C6 N1 C7 . . 108.9(2) ?
    C28 N2 C21 . . 112.3(3) ?
    C28 N2 H2 . . 117(2) ?
    C21 N2 H2 . . 113(2) ?
    C35 N3 C34 . . 112.0(3) ?
    C35 N3 H3 . . 124.0 ?
    C34 N3 H3 . . 124.0 ?
    C36 N4 C40 . . 108.6(2) ?
    C36 N4 C41 . . 111.3(3) ?
    C40 N4 C41 . . 111.3(2) ?
    C62 N5 C55 . . 108.4(2) ?
    C62 N5 H5 . . 115(3) ?
    C55 N5 H5 . . 110(3) ?
    C69 N6 C68 . . 111.8(2) ?
    C69 N6 H6 . . 124.1 ?
    C68 N6 H6 . . 124.1 ?
loop_
    _geom_torsion_atom_site_label_1
    _geom_torsion_atom_site_label_2
    _geom_torsion_atom_site_label_3
    _geom_torsion_atom_site_label_4
    _geom_torsion_site_symmetry_1
    _geom_torsion_site_symmetry_2
    _geom_torsion_site_symmetry_3
    _geom_torsion_site_symmetry_4
    _geom_torsion
    _geom_torsion_publ_flag
    N1 C2 C3 C4 . . . . 50.3(4) ?
    C2 C3 C4 O1 . . . . 134.1(3) ?
    C2 C3 C4 C5 . . . . -44.1(4) ?
    O1 C4 C5 C6 . . . . -132.6(3) ?
    C3 C4 C5 C6 . . . . 45.6(3) ?
    O1 C4 C5 C14 . . . . -10.1(4) ?
    C3 C4 C5 C14 . . . . 168.1(3) ?
    O1 C4 C5 C28 . . . . 104.5(3) ?
    C3 C4 C5 C28 . . . . -77.3(3) ?
    C4 C5 C6 N1 . . . . -57.0(3) ?
    C14 C5 C6 N1 . . . . -179.4(2) ?
    C28 C5 C6 N1 . . . . 65.0(3) ?
    N1 C7 C8 C9 . . . . -58.4(5) ?
    N1 C7 C8 C13 . . . . 123.3(4) ?
    C13 C8 C9 C10 . . . . 0.1(6) ?
    C7 C8 C9 C10 . . . . -178.3(3) ?
    C8 C9 C10 C11 . . . . 0.6(6) ?
    C9 C10 C11 C12 . . . . -0.6(7) ?
    C10 C11 C12 C13 . . . . 0.0(8) ?
    C9 C8 C13 C12 . . . . -0.8(7) ?
    C7 C8 C13 C12 . . . . 177.6(5) ?
    C11 C12 C13 C8 . . . . 0.8(9) ?
    C4 C5 C14 C15 . . . . -81.1(3) ?
    C6 C5 C14 C15 . . . . 38.1(4) ?
    C28 C5 C14 C15 . . . . 159.4(3) ?
    C4 C5 C14 C21 . . . . 150.1(3) ?
    C6 C5 C14 C21 . . . . -90.7(3) ?
    C28 C5 C14 C21 . . . . 30.6(3) ?
    C21 C14 C15 C16 . . . . -142.3(3) ?
    C5 C14 C15 C16 . . . . 95.4(3) ?
    C21 C14 C15 C20 . . . . 39.0(4) ?
    C5 C14 C15 C20 . . . . -83.3(4) ?
    C20 C15 C16 C17 . . . . 2.0(5) ?
    C14 C15 C16 C17 . . . . -176.8(3) ?
    C15 C16 C17 C18 . . . . -0.1(5) ?
    C16 C17 C18 C19 . . . . -1.7(6) ?
    C17 C18 C19 C20 . . . . 1.4(6) ?
    C18 C19 C20 C15 . . . . 0.6(6) ?
    C16 C15 C20 C19 . . . . -2.3(5) ?
    C14 C15 C20 C19 . . . . 176.4(3) ?
    C15 C14 C21 N2 . . . . -168.4(3) ?
    C5 C14 C21 N2 . . . . -40.2(3) ?
    C15 C14 C21 C22 . . . . 71.9(4) ?
    C5 C14 C21 C22 . . . . -159.8(3) ?
    N2 C21 C22 C27 . . . . -36.7(4) ?
    C14 C21 C22 C27 . . . . 76.5(4) ?
    N2 C21 C22 C23 . . . . 144.9(3) ?
    C14 C21 C22 C23 . . . . -102.0(4) ?
    C27 C22 C23 C24 . . . . 0.4(5) ?
    C21 C22 C23 C24 . . . . 178.9(3) ?
    C22 C23 C24 C25 . . . . 0.1(6) ?
    C23 C24 C25 C26 . . . . -0.5(6) ?
    C24 C25 C26 C27 . . . . 0.3(6) ?
    C23 C22 C27 C26 . . . . -0.6(5) ?
    C21 C22 C27 C26 . . . . -179.1(3) ?
    C25 C26 C27 C22 . . . . 0.2(5) ?
    C4 C5 C28 N2 . . . . -129.1(3) ?
    C6 C5 C28 N2 . . . . 111.6(3) ?
    C14 C5 C28 N2 . . . . -9.2(3) ?
    C4 C5 C28 C29 . . . . -6.9(4) ?
    C6 C5 C28 C29 . . . . -126.2(3) ?
    C14 C5 C28 C29 . . . . 113.0(3) ?
    C4 C5 C28 C35 . . . . 109.9(3) ?
    C6 C5 C28 C35 . . . . -9.4(3) ?
    C14 C5 C28 C35 . . . . -130.3(3) ?
    N2 C28 C29 C30 . . . . 55.0(4) ?
    C35 C28 C29 C30 . . . . 173.3(3) ?
    C5 C28 C29 C30 . . . . -62.9(4) ?
    N2 C28 C29 C34 . . . . -123.5(3) ?
    C35 C28 C29 C34 . . . . -5.3(3) ?
    C5 C28 C29 C34 . . . . 118.5(3) ?
    C34 C29 C30 C31 . . . . -1.4(5) ?
    C28 C29 C30 C31 . . . . -179.8(4) ?
    C29 C30 C31 C32 . . . . 1.0(6) ?
    C30 C31 C32 C33 . . . . -0.6(7) ?
    C31 C32 C33 C34 . . . . 0.4(6) ?
    C32 C33 C34 C29 . . . . -0.8(5) ?
    C32 C33 C34 N3 . . . . 175.9(3) ?
    C30 C29 C34 C33 . . . . 1.3(5) ?
    C28 C29 C34 C33 . . . . -179.9(3) ?
    C30 C29 C34 N3 . . . . -175.9(3) ?
    C28 C29 C34 N3 . . . . 2.8(3) ?
    N2 C28 C35 O2 . . . . -49.5(4) ?
    C29 C28 C35 O2 . . . . -168.0(3) ?
    C5 C28 C35 O2 . . . . 67.3(4) ?
    N2 C28 C35 N3 . . . . 124.5(3) ?
    C29 C28 C35 N3 . . . . 6.0(3) ?
    C5 C28 C35 N3 . . . . -118.7(3) ?
    N4 C36 C37 C38 . . . . -49.7(4) ?
    C36 C37 C38 O3 . . . . -137.5(3) ?
    C36 C37 C38 C39 . . . . 42.0(4) ?
    O3 C38 C39 C40 . . . . 135.0(3) ?
    C37 C38 C39 C40 . . . . -44.5(3) ?
    O3 C38 C39 C48 . . . . 11.7(4) ?
    C37 C38 C39 C48 . . . . -167.8(3) ?
    O3 C38 C39 C62 . . . . -102.3(3) ?
    C37 C38 C39 C62 . . . . 78.2(3) ?
    C38 C39 C40 N4 . . . . 57.9(3) ?
    C48 C39 C40 N4 . . . . -179.0(2) ?
    C62 C39 C40 N4 . . . . -63.1(3) ?
    N4 C41 C42 C47 . . . . 64.6(4) ?
    N4 C41 C42 C43 . . . . -114.0(4) ?
    C47 C42 C43 C44 . . . . 1.1(5) ?
    C41 C42 C43 C44 . . . . 179.7(3) ?
    C42 C43 C44 C45 . . . . -0.5(6) ?
    C43 C44 C45 C46 . . . . -0.7(6) ?
    C44 C45 C46 C47 . . . . 1.4(7) ?
    C43 C42 C47 C46 . . . . -0.4(6) ?
    C41 C42 C47 C46 . . . . -179.1(4) ?
    C45 C46 C47 C42 . . . . -0.8(7) ?
    C40 C39 C48 C49 . . . . -32.7(4) ?
    C38 C39 C48 C49 . . . . 87.5(3) ?
    C62 C39 C48 C49 . . . . -154.3(3) ?
    C40 C39 C48 C55 . . . . 96.1(3) ?
    C38 C39 C48 C55 . . . . -143.8(2) ?
    C62 C39 C48 C55 . . . . -25.6(3) ?
    C55 C48 C49 C54 . . . . 149.9(3) ?
    C39 C48 C49 C54 . . . . -87.8(4) ?
    C55 C48 C49 C50 . . . . -28.8(5) ?
    C39 C48 C49 C50 . . . . 93.5(4) ?
    C54 C49 C50 C51 . . . . 1.2(6) ?
    C48 C49 C50 C51 . . . . 179.9(4) ?
    C49 C50 C51 C52 . . . . 0.5(7) ?
    C50 C51 C52 C53 . . . . -1.9(9) ?
    C51 C52 C53 C54 . . . . 1.4(10) ?
    C50 C49 C54 C53 . . . . -1.7(6) ?
    C48 C49 C54 C53 . . . . 179.6(4) ?
    C52 C53 C54 C49 . . . . 0.4(8) ?
    C49 C48 C55 N5 . . . . 171.2(3) ?
    C39 C48 C55 N5 . . . . 42.5(3) ?
    C49 C48 C55 C56 . . . . -69.2(4) ?
    C39 C48 C55 C56 . . . . 162.1(3) ?
    N5 C55 C56 C61 . . . . 53.0(4) ?
    C48 C55 C56 C61 . . . . -60.4(4) ?
    N5 C55 C56 C57 . . . . -126.0(3) ?
    C48 C55 C56 C57 . . . . 120.6(3) ?
    C61 C56 C57 C58 . . . . 1.0(5) ?
    C55 C56 C57 C58 . . . . -179.9(3) ?
    C56 C57 C58 C59 . . . . -0.4(6) ?
    C57 C58 C59 C60 . . . . -0.5(7) ?
    C58 C59 C60 C61 . . . . 0.8(7) ?
    C59 C60 C61 C56 . . . . -0.1(6) ?
    C57 C56 C61 C60 . . . . -0.7(5) ?
    C55 C56 C61 C60 . . . . -179.8(3) ?
    C40 C39 C62 N5 . . . . -122.1(3) ?
    C38 C39 C62 N5 . . . . 118.7(3) ?
    C48 C39 C62 N5 . . . . -0.8(3) ?
    C40 C39 C62 C63 . . . . 115.3(3) ?
    C38 C39 C62 C63 . . . . -3.9(4) ?
    C48 C39 C62 C63 . . . . -123.4(3) ?
    C40 C39 C62 C69 . . . . -2.1(3) ?
    C38 C39 C62 C69 . . . . -121.3(3) ?
    C48 C39 C62 C69 . . . . 119.1(3) ?
    N5 C62 C63 C64 . . . . -59.3(4) ?
    C69 C62 C63 C64 . . . . -176.2(3) ?
    C39 C62 C63 C64 . . . . 59.9(4) ?
    N5 C62 C63 C68 . . . . 117.7(3) ?
    C69 C62 C63 C68 . . . . 0.7(3) ?
    C39 C62 C63 C68 . . . . -123.2(3) ?
    C68 C63 C64 C65 . . . . 3.4(5) ?
    C62 C63 C64 C65 . . . . -179.9(3) ?
    C63 C64 C65 C66 . . . . -1.5(5) ?
    C64 C65 C66 C67 . . . . -1.1(6) ?
    C65 C66 C67 C68 . . . . 1.6(6) ?
    C66 C67 C68 C63 . . . . 0.4(5) ?
    C66 C67 C68 N6 . . . . -178.8(3) ?
    C64 C63 C68 C67 . . . . -2.9(5) ?
    C62 C63 C68 C67 . . . . 179.7(3) ?
    C64 C63 C68 N6 . . . . 176.4(3) ?
    C62 C63 C68 N6 . . . . -1.0(3) ?
    N5 C62 C69 O4 . . . . 56.2(4) ?
    C63 C62 C69 O4 . . . . 173.1(3) ?
    C39 C62 C69 O4 . . . . -59.7(4) ?
    N5 C62 C69 N6 . . . . -117.0(3) ?
    C63 C62 C69 N6 . . . . -0.2(3) ?
    C39 C62 C69 N6 . . . . 127.0(3) ?
    C3 C2 N1 C6 . . . . -62.1(3) ?
    C3 C2 N1 C7 . . . . 177.2(3) ?
    C5 C6 N1 C2 . . . . 68.0(3) ?
    C5 C6 N1 C7 . . . . -169.2(3) ?
    C8 C7 N1 C2 . . . . -61.0(4) ?
    C8 C7 N1 C6 . . . . 178.3(3) ?
    C29 C28 N2 C21 . . . . -142.1(3) ?
    C35 C28 N2 C21 . . . . 105.7(3) ?
    C5 C28 N2 C21 . . . . -17.3(3) ?
    C22 C21 N2 C28 . . . . 158.1(3) ?
    C14 C21 N2 C28 . . . . 36.6(3) ?
    O2 C35 N3 C34 . . . . 169.2(3) ?
    C28 C35 N3 C34 . . . . -4.8(3) ?
    C33 C34 N3 C35 . . . . -175.6(3) ?
    C29 C34 N3 C35 . . . . 1.4(4) ?
    C37 C36 N4 C40 . . . . 63.3(3) ?
    C37 C36 N4 C41 . . . . -173.8(3) ?
    C39 C40 N4 C36 . . . . -69.9(3) ?
    C39 C40 N4 C41 . . . . 167.3(2) ?
    C42 C41 N4 C36 . . . . 61.8(3) ?
    C42 C41 N4 C40 . . . . -176.9(3) ?
    C63 C62 N5 C55 . . . . 156.4(2) ?
    C69 C62 N5 C55 . . . . -92.8(3) ?
    C39 C62 N5 C55 . . . . 28.9(3) ?
    C56 C55 N5 C62 . . . . -167.9(3) ?
    C48 C55 N5 C62 . . . . -45.3(3) ?
    O4 C69 N6 C68 . . . . -173.7(3) ?
    C62 C69 N6 C68 . . . . -0.4(3) ?
    C67 C68 N6 C69 . . . . -179.9(3) ?
    C63 C68 N6 C69 . . . . 0.9(3) ?
loop_
    _geom_hbond_atom_site_label_D
    _geom_hbond_atom_site_label_H
    _geom_hbond_atom_site_label_A
    _geom_hbond_site_symmetry_A
    _geom_hbond_distance_DH
    _geom_hbond_distance_HA
    _geom_hbond_distance_DA
    _geom_hbond_angle_DHA
    N3 H3 O4 . 0.86 2.03 2.881(3) 169
    N6 H6 O2 . 0.86 2.05 2.896(3) 170
    C40 H40A O4 . 0.97 2.35 2.925(4) 118
    C12 H12 Cg1 1_655 0.93 2.80 3.586(6) 144
