# Supplementary material for: 1-Benzyl-4′,5′-diphenyl­piperidine-3-spiro-3′-pyrrolidine-2′-spiro-3′′-indoline-4,2′′-dione
Source: Acta Crystallogr Sect E Struct Rep Online. 2008 Dec 17;65(Pt 1):o147–8. doi: 10.1107/S160053680804141X (PMC2968062; doi:10.1107/S160053680804141X)
Supplement: Supplementary file 2 [file e-65-0o147-Isup2.hkl]

#
# h,k,l, Fc-squared, Fo-squared, sigma(Fo-squared) and status flag
#
data_I
_shelx_title ' nbz in P -1'
_shelx_refln_list_code          4
_shelx_F_calc_maximum      229.37
_exptl_crystal_F_000      1088.00
_reflns_d_resolution_high  0.8418
 
loop_
 _symmetry_equiv_pos_as_xyz
 'x, y, z'
 '-x, -y, -z'
 
_cell_length_a    10.8575
_cell_length_b    13.7909
_cell_length_c    20.5053
_cell_angle_alpha  89.767
_cell_angle_beta   75.056
_cell_angle_gamma  71.846
 
_shelx_F_squared_multiplier     1.000
 
loop_
 _refln_index_h
 _refln_index_k
 _refln_index_l
 _refln_F_squared_calc
 _refln_F_squared_meas
 _refln_F_squared_sigma
 _refln_observed_status
   1   0   0        7.70        7.66      6.09 o
   2   0   0    31314.29    28517.23     72.96 o
   3   0   0       32.55       19.10     13.55 o
   4   0   0       88.52      131.21      9.65 o
   5   0   0       52.37       53.63      9.91 o
   6   0   0      425.53      403.37     14.86 o
   7   0   0        4.25        2.10     17.38 o
   8   0   0       88.50       95.51     15.84 o
   9   0   0        6.99        0.98     22.14 o
  10   0   0        5.84      -23.53     23.53 o
  11   0   0       30.36       43.05     22.93 o
 -11   1   0        0.83        9.16     24.47 o
 -10   1   0       91.92       83.50     19.63 o
  -9   1   0      142.16      136.27     18.31 o
  -8   1   0       75.81       64.85     18.24 o
  -7   1   0      914.71      910.22     26.80 o
  -6   1   0       57.62       44.66     11.41 o
  -5   1   0       39.99       23.49      9.83 o
  -4   1   0        0.08       -5.59     12.69 o
  -3   1   0    10845.70    10170.30     57.72 o
  -2   1   0      459.16      482.49     13.89 o
  -1   1   0     3162.36     2864.10     34.04 o
   1   1   0    15322.71    13880.43     26.38 o
   2   1   0     3437.22     3214.00     26.08 o
   3   1   0     8881.31     8051.62     47.93 o
   4   1   0       17.23       20.79     13.40 o
   5   1   0     1107.26     1099.78     26.53 o
   6   1   0      117.19      123.40     11.41 o
   7   1   0      117.44      121.60     12.84 o
   8   1   0        4.17      -19.33     19.33 o
   9   1   0        5.11       -3.72     19.18 o
  10   1   0      105.36      130.08     18.24 o
  11   1   0        0.60       15.99     23.19 o
  12   1   0       26.60       44.44     25.97 o
 -11   2   0        0.67       44.96     25.75 o
 -10   2   0       27.64       31.22     24.32 o
  -9   2   0        9.74       27.06     19.78 o
  -8   2   0      238.30      217.82     19.78 o
  -7   2   0      121.27      107.71     16.78 o
  -6   2   0      764.72      739.19     21.73 o
  -5   2   0       17.90       12.57     14.64 o
  -4   2   0     2219.86     2214.39     33.78 o
  -3   2   0     1439.37     1439.92     26.42 o
  -2   2   0    10780.03    10684.95     54.68 o
  -1   2   0      413.17      408.58      9.12 o
   0   2   0     1537.35     1666.32     51.36 o
   1   2   0     3967.33     3624.04     50.65 o
   2   2   0      781.62      638.65     16.18 o
   3   2   0     4017.63     4066.91     35.58 o
   4   2   0     1791.27     1646.41     27.28 o
   5   2   0      516.13      576.87     17.79 o
   6   2   0      216.33      213.70     12.95 o
   7   2   0      121.50      140.44     12.57 o
   8   2   0      270.03      261.32     17.79 o
   9   2   0      217.19      255.09     19.40 o
  10   2   0        9.05        0.00     20.15 o
  11   2   0        2.98        3.60     21.17 o
  12   2   0        7.13      -27.88     27.88 o
 -10   3   0        2.17       22.63     24.06 o
  -9   3   0       35.25        5.48     23.64 o
  -8   3   0       70.19       57.61     17.45 o
  -7   3   0      912.14      965.27     31.11 o
  -6   3   0      169.18      169.30     15.50 o
  -5   3   0      397.27      383.37     14.86 o
  -4   3   0      215.33      235.35     12.20 o
  -3   3   0      219.46      234.71     11.41 o
  -2   3   0      756.13      729.02     19.85 o
  -1   3   0        1.24       -2.03      9.71 o
   0   3   0       38.60       30.80      8.71 o
   1   3   0     9957.30     9610.68     75.30 o
   2   3   0    25426.13    23496.65     74.50 o
   3   3   0      656.45      648.07     18.99 o
   4   3   0     1563.53     1497.79     26.50 o
   5   3   0      787.39      784.30     22.18 o
   6   3   0      869.02      806.78     22.22 o
   7   3   0        5.59       17.00     14.00 o
   8   3   0      235.34      211.52     16.85 o
   9   3   0        2.00      -19.78     19.78 o
  10   3   0      121.82      103.13     17.49 o
  11   3   0        2.45        8.18     21.84 o
  12   3   0        8.70       21.24     24.47 o
 -10   4   0        0.50       -3.98     24.58 o
  -9   4   0        6.85       23.16     22.22 o
  -8   4   0       71.40       88.83     18.39 o
  -7   4   0      143.56      109.17     19.14 o
  -6   4   0      412.89      423.68     20.64 o
  -5   4   0      569.35      589.93     18.13 o
  -4   4   0       17.84        6.68     15.31 o
  -3   4   0       10.10       25.56     13.62 o
  -2   4   0        8.55       27.32     13.77 o
  -1   4   0     5236.77     5614.32     46.93 o
   0   4   0     4265.78     4456.47    113.15 o
   1   4   0        2.89        2.17     11.43 o
   2   4   0     5320.03     4899.32     38.99 o
   3   4   0     2517.14     2433.97     31.26 o
   4   4   0     1354.72     1330.03     26.46 o
   5   4   0     2654.79     2714.02     38.62 o
   6   4   0      578.38      576.80     16.85 o
   7   4   0      542.30      598.12     17.75 o
   8   4   0       31.38       29.99     17.71 o
   9   4   0       33.01       47.96     15.09 o
  10   4   0        4.85       19.29     19.14 o
  11   4   0        0.06       20.87     20.27 o
  12   4   0        0.14        9.19     21.62 o
 -10   5   0        1.29      -27.62     27.62 o
  -9   5   0        0.23       -3.68     23.61 o
  -8   5   0       37.74       69.32     17.30 o
  -7   5   0        1.95       32.46     20.60 o
  -6   5   0      498.47      499.79     22.37 o
  -5   5   0      282.21      296.52     17.34 o
  -4   5   0       69.27      104.97     12.46 o
  -3   5   0        5.39       12.23     13.96 o
  -2   5   0     1116.51     1152.89     27.47 o
  -1   5   0      210.31      200.10      8.09 o
   0   5   0      486.04      504.61     10.20 o
   1   5   0      917.90      966.40     18.97 o
   2   5   0     7030.86     6852.65     50.03 o
   3   5   0     1862.36     1725.63     28.41 o
   4   5   0      278.15      291.57     11.60 o
   5   5   0     3918.40     3960.55     47.14 o
   6   5   0     1381.55     1395.03     31.98 o
   7   5   0      221.54      239.33     14.19 o
   8   5   0      205.27      237.98     16.81 o
   9   5   0        0.07       21.73     14.04 o
  10   5   0      264.46      274.76     20.60 o
  11   5   0       60.88       70.14     17.75 o
  12   5   0        2.87      -24.39     24.39 o
  -9   6   0       26.64       35.28     23.61 o
  -8   6   0        0.01      -24.58     24.58 o
  -7   6   0        1.03        4.13     21.77 o
  -6   6   0       10.44       19.07     21.05 o
  -5   6   0      243.74      262.11     19.03 o
  -4   6   0        9.63        0.68     18.31 o
  -3   6   0      273.30      283.88     13.77 o
  -2   6   0      787.25      824.53     22.44 o
  -1   6   0      731.06      772.44     19.87 o
   0   6   0      471.89      484.17     10.72 o
   1   6   0     3436.83     3499.13     49.26 o
   2   6   0     1356.53     1269.68     25.93 o
   3   6   0     4999.35     5069.41     48.98 o
   4   6   0      638.84      632.87     19.14 o
   5   6   0      238.88      228.33     13.14 o
   6   6   0      628.74      604.83     17.41 o
   7   6   0      955.04      862.18     25.75 o
   8   6   0        0.81      -17.56     17.56 o
   9   6   0       10.45      -19.29     19.29 o
  10   6   0      101.49       90.11     18.16 o
  11   6   0        0.78       26.80     20.15 o
  12   6   0        0.03        1.31     24.09 o
  -8   7   0       23.16      -17.41     24.69 o
  -7   7   0        1.76      -24.36     24.36 o
  -6   7   0        3.70      -22.59     22.59 o
  -5   7   0        7.22       29.05     20.19 o
  -4   7   0      175.90      197.67     17.15 o
  -3   7   0       48.47       60.87     14.82 o
  -2   7   0       23.15       20.04     16.74 o
  -1   7   0      237.18      245.68      9.45 o
   0   7   0      514.33      568.27     11.69 o
   1   7   0     1756.89     1886.39     23.83 o
   2   7   0      515.21      490.22     13.96 o
   3   7   0       77.57       85.08     10.10 o
   4   7   0      528.80      529.85     16.96 o
   5   7   0       87.22       88.87     11.18 o
   6   7   0      564.87      554.43     17.49 o
   7   7   0      809.54      733.60     22.67 o
   8   7   0        1.37        8.26     18.80 o
   9   7   0        0.14       -6.61     18.92 o
  10   7   0        0.41      -14.67     20.34 o
  11   7   0       17.87       15.35     20.49 o
  12   7   0        0.00       38.43     20.75 o
  -8   8   0       11.92      -21.39     25.41 o
  -7   8   0       71.86       83.58     18.95 o
  -6   8   0       50.10       45.19     25.41 o
  -5   8   0      109.34       80.09     18.58 o
  -4   8   0       84.54      103.88     18.09 o
  -3   8   0      133.66      133.46     17.45 o
  -2   8   0      259.18      282.45     17.71 o
  -1   8   0      224.22      240.61     10.18 o
   0   8   0     1175.98     1273.05     22.44 o
   1   8   0       19.37       -3.72     15.39 o
   2   8   0      747.89      766.78     21.84 o
   3   8   0      213.61      214.78     12.87 o
   4   8   0       34.06        2.40     14.90 o
   5   8   0      104.21      107.67     12.05 o
   6   8   0      428.27      462.22     18.65 o
   7   8   0      104.25       51.57     16.89 o
   8   8   0      348.08      382.54     20.57 o
   9   8   0        0.23        8.82     19.85 o
  10   8   0       96.22       94.95     18.54 o
  11   8   0        4.85       -3.60     23.91 o
  12   8   0       50.71       65.38     19.70 o
  -7   9   0        2.04       -5.18     25.71 o
  -6   9   0       10.95        3.53     24.77 o
  -5   9   0        1.34       40.72     17.04 o
  -4   9   0      132.32       78.70     20.19 o
  -3   9   0        0.16       50.44     15.31 o
  -2   9   0        0.01       32.76     18.99 o
  -1   9   0      109.82      115.97     11.00 o
   0   9   0       70.85       68.07     11.92 o
   1   9   0      760.33      819.42     17.13 o
   2   9   0       32.11       39.44     11.15 o
   3   9   0     1495.24     1488.78     35.28 o
   4   9   0        1.81       12.01     15.76 o
   5   9   0      287.68      297.65     16.70 o
   6   9   0       19.88       19.85     17.19 o
   7   9   0      331.92      341.64     19.33 o
   8   9   0       22.84      -20.27     20.27 o
   9   9   0      297.68      240.61     21.84 o
  10   9   0       26.44       30.06     24.17 o
  11   9   0        6.98       19.82     22.22 o
  12   9   0        0.06       -9.61     25.15 o
  -6  10   0        1.19       -7.66     24.96 o
  -5  10   0        7.43        0.00     24.43 o
  -4  10   0       78.01       78.06     18.80 o
  -3  10   0       42.36       38.92     17.98 o
  -2  10   0       99.19      103.62     18.28 o
  -1  10   0      111.98      100.49     11.91 o
   0  10   0        4.63        6.14     13.11 o
   1  10   0        3.52       11.64     12.51 o
   2  10   0      117.11       88.87     14.79 o
   3  10   0       53.62       -8.71     18.65 o
   4  10   0      630.88      592.94     21.77 o
   5  10   0       86.99       64.55     14.97 o
   6  10   0       89.93      124.30     15.57 o
   7  10   0       31.02       37.91     19.14 o
   8  10   0       88.91      113.42     17.11 o
   9  10   0        2.52      -22.93     22.93 o
  10  10   0       14.53       17.38     22.97 o
  11  10   0       64.01       43.53     23.61 o
  -6  11   0       14.24       -6.91     27.13 o
  -5  11   0        9.23       22.48     23.72 o
  -4  11   0      130.79      160.78     21.35 o
  -3  11   0      124.94      162.81     20.04 o
  -2  11   0        0.00       21.84     21.84 o
  -1  11   0       75.65       80.02     11.70 o
   0  11   0       87.94       78.71     12.07 o
   1  11   0       31.50       43.53     14.24 o
   2  11   0      140.00      153.20     17.08 o
   3  11   0      162.04      166.75     17.38 o
   4  11   0      448.84      440.83     21.05 o
   5  11   0       27.38       24.92     20.90 o
   6  11   0      158.29      170.12     17.23 o
   7  11   0        0.24       -7.62     20.04 o
   8  11   0       71.74       70.59     17.86 o
   9  11   0        7.80       14.45     21.32 o
  10  11   0       26.45       23.04     22.44 o
  11  11   0       14.24       -1.31     23.23 o
  -5  12   0        1.10       16.36     26.50 o
  -4  12   0       44.88      104.03     20.04 o
  -3  12   0       13.28      -12.80     26.80 o
  -2  12   0      102.26       73.56     19.52 o
  -1  12   0        2.90       19.31     13.13 o
   0  12   0      224.39      223.33     14.36 o
   1  12   0       28.27       25.96     14.72 o
   2  12   0        6.76        5.44     19.74 o
   3  12   0       64.75       44.74     16.44 o
   4  12   0      170.81      174.40     18.24 o
   5  12   0       30.82        5.59     21.09 o
   6  12   0        2.85       21.35     18.84 o
   7  12   0       54.10       77.69     16.14 o
   8  12   0       27.17       51.60     15.73 o
   9  12   0        5.56       20.04     20.75 o
  10  12   0        0.40        6.38     21.80 o
  -4  13   0        8.96       -6.87     27.17 o
  -3  13   0        1.61      -20.49     26.50 o
  -2  13   0        1.02       23.98     23.16 o
  -1  13   0      246.63      234.75     26.14 o
   0  13   0        7.87        7.06     15.91 o
   1  13   0       16.91       21.74     15.18 o
   2  13   0       94.42       71.46     17.90 o
   3  13   0      161.22      169.79     18.24 o
   4  13   0       27.94       33.29     20.15 o
   5  13   0       50.75       49.76     16.59 o
   6  13   0       14.88       15.84     21.43 o
   7  13   0        7.16        9.98     22.33 o
   8  13   0        1.10      -22.63     22.63 o
   9  13   0       19.16       31.30     21.92 o
  10  13   0       13.02       45.94     18.01 o
  -2  14   0       13.20       39.56     20.72 o
  -1  14   0        0.74      -18.27     18.27 o
   0  14   0        6.12       13.11     20.06 o
   1  14   0       20.08       10.89     29.40 o
   2  14   0        5.56       32.43     21.88 o
   3  14   0        8.48       32.16     22.86 o
   4  14   0        0.20      -23.31     23.31 o
   5  14   0        1.37       -3.38     23.08 o
   6  14   0       13.74       -3.45     22.86 o
   7  14   0       76.62       76.97     18.65 o
   8  14   0        1.73       -6.34     23.04 o
   9  14   0        1.67       32.76     16.70 o
  -1  15   0        1.36       13.22     18.07 o
   0  15   0        0.48       -1.24     32.26 o
   1  15   0        7.98       27.36     17.34 o
   2  15   0       13.10       18.50     24.24 o
   3  15   0       35.42       37.87     25.41 o
   4  15   0       33.57       20.72     23.87 o
   5  15   0       16.26      -11.03     25.22 o
   6  15   0       65.41       92.47     19.10 o
   7  15   0        1.15      -26.27     26.27 o
   8  15   0        6.33       31.07     23.61 o
   2  16   0        5.31       32.54     24.84 o
   3  16   0        5.79       -2.66     24.06 o
   4  16   0      110.16       86.54     21.24 o
   5  16   0        2.46        4.02     26.53 o
   6  16   0        2.67       28.60     22.74 o
  -6 -16   1        6.58      -26.46     26.46 o
  -5 -16   1       24.39       -1.35     26.68 o
  -4 -16   1       15.88        4.02     26.12 o
  -3 -16   1        0.98        9.38     26.12 o
  -2 -16   1       39.06       50.10     26.35 o
  -8 -15   1        0.02       -1.35     24.02 o
  -7 -15   1       23.29      -26.05     26.05 o
  -6 -15   1        2.62       25.18     22.97 o
  -5 -15   1       16.03       22.14     23.94 o
  -4 -15   1       23.50       13.44     24.47 o
  -3 -15   1       17.47       40.34     23.49 o
  -2 -15   1        4.97        3.68     23.49 o
  -1 -15   1       31.51        8.91     21.58 o
   0 -15   1        0.46      -18.86     18.86 o
   1 -15   1        0.47       10.32     17.93 o
  -9 -14   1       14.22       -9.42     25.48 o
  -8 -14   1        5.37       -8.93     21.65 o
  -7 -14   1       11.15       35.05     23.46 o
  -6 -14   1        6.77      -22.97     22.97 o
  -5 -14   1       49.32       48.68     17.83 o
  -4 -14   1      198.48      171.10     20.83 o
  -3 -14   1        7.85      -20.00     22.93 o
  -2 -14   1       11.35       13.40     22.22 o
  -1 -14   1       27.58       10.93     18.09 o
   0 -14   1       21.00       41.42     15.37 o
   1 -14   1        3.93        8.16     18.14 o
   2 -14   1      144.70      121.07     22.86 o
 -10 -13   1        1.20      -12.23     23.87 o
  -9 -13   1        1.00       17.71     22.63 o
  -8 -13   1        0.59       -2.40     22.56 o
  -7 -13   1       15.45      -16.78     22.18 o
  -6 -13   1       95.77       94.54     17.04 o
  -5 -13   1      114.80      114.92     18.24 o
  -4 -13   1       54.41       69.84     16.33 o
  -3 -13   1       25.74       29.16     21.43 o
  -2 -13   1        5.42      -16.14     20.27 o
  -1 -13   1      314.12      323.45     16.72 o
   0 -13   1        0.35       -2.03     16.23 o
   1 -13   1      256.81      306.21     40.76 o
   2 -13   1        1.93       -3.57     24.13 o
   3 -13   1       13.45       -3.83     27.58 o
   4 -13   1       52.28       88.31     21.39 o
 -10 -12   1       49.24       45.15     26.95 o
  -9 -12   1       14.03        1.20     23.38 o
  -8 -12   1        2.51      -22.29     22.97 o
  -7 -12   1       56.70       77.24     15.84 o
  -6 -12   1       62.59       41.13     21.84 o
  -5 -12   1       91.47       94.16     15.88 o
  -4 -12   1       15.43      -19.55     19.55 o
  -3 -12   1      351.59      310.60     19.97 o
  -2 -12   1      559.09      550.90     23.46 o
  -1 -12   1       38.79       34.49     12.98 o
   0 -12   1      914.82      907.69     20.88 o
   1 -12   1        4.10        6.24     15.01 o
   2 -12   1      298.66      315.36     22.74 o
   3 -12   1       17.78        3.45     26.16 o
   4 -12   1       16.30       49.28     20.04 o
   5 -12   1        8.70       20.23     27.77 o
 -11 -11   1        3.77      -20.23     25.26 o
 -10 -11   1       54.24       69.32     19.18 o
  -9 -11   1       81.53      127.83     18.99 o
  -8 -11   1       33.56        3.15     22.52 o
  -7 -11   1      141.30      145.17     17.34 o
  -6 -11   1        0.88      -18.58     18.58 o
  -5 -11   1      327.17      314.99     20.12 o
  -4 -11   1        3.71        9.12     18.05 o
  -3 -11   1        0.74       -4.09     19.07 o
  -2 -11   1      211.80      220.60     16.89 o
  -1 -11   1        9.86        3.12     29.20 o
   0 -11   1        4.43       -2.79     14.21 o
   1 -11   1       67.17       66.67     12.07 o
   2 -11   1      119.99      110.49     19.89 o
   3 -11   1        1.50      -22.89     22.89 o
   4 -11   1      449.91      445.63     25.97 o
   5 -11   1        0.26       28.45     25.67 o
   6 -11   1        0.32      -13.70     27.70 o
 -11 -10   1       12.79       -9.08     23.98 o
 -10 -10   1       14.70       37.64     21.05 o
  -9 -10   1        0.55      -22.22     22.22 o
  -8 -10   1       78.84       38.36     16.85 o
  -7 -10   1        7.98      -19.22     19.22 o
  -6 -10   1        9.74      -18.84     18.84 o
  -5 -10   1      228.56      218.76     17.90 o
  -4 -10   1       47.48       50.78     14.75 o
  -3 -10   1       58.23       78.33     14.49 o
  -2 -10   1       65.58       85.61     13.47 o
  -1 -10   1      253.71      250.06     15.39 o
   0 -10   1      163.68      171.89     12.19 o
   1 -10   1        0.61      -10.43     13.79 o
   2 -10   1        1.95        4.43     21.17 o
   3 -10   1        6.79       38.73     21.69 o
   4 -10   1       77.41       22.67     23.76 o
   5 -10   1       78.19       63.09     19.85 o
   6 -10   1       38.33       41.55     25.71 o
   7 -10   1        8.77       38.28     20.04 o
 -11  -9   1        8.48        2.51     25.07 o
 -10  -9   1       60.67       43.46     18.35 o
  -9  -9   1        4.44       -3.11     21.02 o
  -8  -9   1      179.09      184.57     18.13 o
  -7  -9   1      186.57      196.07     12.08 o
  -6  -9   1        1.30       25.56     15.80 o
  -5  -9   1        0.77        4.32     16.10 o
  -4  -9   1      538.06      530.97     17.71 o
  -3  -9   1      232.59      236.06     14.11 o
  -2  -9   1       87.01       96.53     11.90 o
  -1  -9   1       12.82       17.79     11.05 o
   0  -9   1      242.59      283.62     29.78 o
   1  -9   1        9.02      -12.90     12.90 o
   2  -9   1       97.76       79.30     16.74 o
   3  -9   1       25.95       15.27     22.78 o
   4  -9   1        1.52        7.47     21.35 o
   5  -9   1       27.37       30.40     22.22 o
   6  -9   1        4.51       -6.94     23.87 o
   7  -9   1        1.23       15.39     24.96 o
 -12  -8   1        0.92       28.71     22.59 o
 -11  -8   1      155.44      145.54     21.09 o
 -10  -8   1       49.95       61.77     16.14 o
  -9  -8   1       72.52       77.65     16.25 o
  -8  -8   1       17.47       21.96     18.99 o
  -7  -8   1        2.54       25.18     16.63 o
  -6  -8   1       58.48       31.56     18.61 o
  -5  -8   1      121.73      137.77     13.21 o
  -4  -8   1        0.12       21.17     13.96 o
  -3  -8   1     2055.67     2142.36     38.66 o
  -2  -8   1     1540.87     1590.04     32.99 o
  -1  -8   1      362.68      401.11     10.38 o
   0  -8   1      136.68      147.13     11.20 o
   1  -8   1       83.16      100.13      8.87 o
   2  -8   1        5.63       10.28     18.31 o
   3  -8   1       94.35       88.87     16.96 o
   4  -8   1      120.41       98.03     18.43 o
   5  -8   1        6.42       19.10     21.35 o
   6  -8   1       23.09       53.52     17.15 o
   7  -8   1       34.93       73.22     17.53 o
   8  -8   1        0.47      -13.17     27.10 o
 -12  -7   1       12.46        4.05     23.68 o
 -11  -7   1        1.20        8.41     21.05 o
 -10  -7   1       34.27       35.20     22.26 o
  -9  -7   1       73.83       66.43     16.63 o
  -8  -7   1      319.05      306.77     19.07 o
  -7  -7   1        1.28        5.22     17.41 o
  -6  -7   1      395.46      437.60     16.85 o
  -5  -7   1      164.57      136.05     12.31 o
  -4  -7   1        3.61       -1.09     13.32 o
  -3  -7   1      419.32      378.68     13.66 o
  -2  -7   1       76.63       52.39     10.21 o
  -1  -7   1      329.98      384.35     11.24 o
   0  -7   1      736.01      732.75     14.79 o
   1  -7   1      200.56      192.51      9.01 o
   2  -7   1      487.18      505.30     16.29 o
   3  -7   1       96.48       95.81     13.40 o
   4  -7   1      166.44      153.91     17.64 o
   5  -7   1        0.36        0.00     21.69 o
   6  -7   1      318.77      301.10     21.17 o
   7  -7   1       31.17       31.75     21.77 o
   8  -7   1        0.28      -25.26     25.26 o
   9  -7   1        2.28       26.08     24.32 o
 -12  -6   1       14.58        9.34     23.38 o
 -11  -6   1        3.72      -13.06     22.14 o
 -10  -6   1       27.96       42.75     16.40 o
  -9  -6   1        4.84      -15.01     19.82 o
  -8  -6   1        1.87      -18.24     18.24 o
  -7  -6   1     1250.86     1297.23     35.09 o
  -6  -6   1      303.86      335.48     15.16 o
  -5  -6   1      877.49      806.52     23.27 o
  -4  -6   1      490.81      568.54     17.98 o
  -3  -6   1        6.94       11.41     13.44 o
  -2  -6   1      792.29      777.32     22.11 o
  -1  -6   1     1538.03     1526.99     20.00 o
   0  -6   1      585.46      612.63     12.82 o
   1  -6   1      141.65      154.57      8.00 o
   2  -6   1      494.35      494.16     15.12 o
   3  -6   1      359.73      344.68     15.24 o
   4  -6   1      202.54      196.66     16.29 o
   5  -6   1       12.21        1.58     20.15 o
   6  -6   1      222.60      200.64     18.77 o
   7  -6   1        5.38        5.07     21.05 o
   8  -6   1        8.49       10.28     23.19 o
   9  -6   1        2.92       25.75     24.92 o
 -12  -5   1        0.64      -22.63     24.02 o
 -11  -5   1       47.05       49.54     16.96 o
 -10  -5   1      146.77      159.35     18.92 o
  -9  -5   1        0.06      -12.91     19.29 o
  -8  -5   1        1.92      -16.66     17.41 o
  -7  -5   1      221.70      210.47     15.35 o
  -6  -5   1      119.14      134.92     12.08 o
  -5  -5   1     2380.36     2289.67     37.57 o
  -4  -5   1     1635.79     1545.94     29.24 o
  -3  -5   1        2.37        9.57     12.54 o
  -2  -5   1      418.87      459.78     12.54 o
  -1  -5   1      102.09      110.07     11.48 o
   0  -5   1       36.52       23.16      9.66 o
   1  -5   1      983.64     1065.13     17.45 o
   2  -5   1     1271.69     1289.49     27.55 o
   3  -5   1      215.29      234.38     12.72 o
   4  -5   1      636.98      637.60     19.59 o
   5  -5   1      287.99      297.13     17.75 o
   6  -5   1       10.56       31.83     20.04 o
   7  -5   1      800.28      767.04     27.47 o
   8  -5   1       84.47       56.03     18.84 o
   9  -5   1       14.17       18.13     23.98 o
  10  -5   1        0.05      -12.38     26.23 o
 -12  -4   1        0.56        1.35     23.87 o
 -11  -4   1        0.28      -15.35     21.99 o
 -10  -4   1       71.19       50.93     17.79 o
  -9  -4   1       10.27       12.84     20.64 o
  -8  -4   1        3.98       18.09     17.11 o
  -7  -4   1        0.88      -15.16     15.16 o
  -6  -4   1      397.68      359.84     14.22 o
  -5  -4   1     1879.47     1866.44     33.36 o
  -4  -4   1     1534.95     1423.36     27.10 o
  -3  -4   1     1851.84     1751.41     27.43 o
  -2  -4   1      452.27      468.19     13.29 o
  -1  -4   1     1861.25     1747.83     58.23 o
   0  -4   1     4264.76     4090.92    104.00 o
   1  -4   1      988.99     1005.99     15.55 o
   2  -4   1       29.91       10.96     13.62 o
   3  -4   1       10.71       20.08     13.25 o
   4  -4   1      106.55       92.92     11.56 o
   5  -4   1      542.44      602.39     17.71 o
   6  -4   1      118.63      127.64     16.29 o
   7  -4   1        6.65       23.57     20.34 o
   8  -4   1      135.47      112.70     18.99 o
   9  -4   1        4.71       14.82     21.47 o
  10  -4   1       35.99       59.45     18.54 o
 -12  -3   1       10.27      -21.62     24.39 o
 -11  -3   1       46.86        5.97     26.05 o
 -10  -3   1       21.14       23.31     16.36 o
  -9  -3   1       80.19       73.48     16.59 o
  -8  -3   1       10.59       12.57     19.03 o
  -7  -3   1       47.11       42.30     11.97 o
  -6  -3   1      432.61      448.37     15.24 o
  -5  -3   1      877.82      887.02     23.91 o
  -4  -3   1       23.24       13.92      9.04 o
  -3  -3   1    15409.08    14404.85     67.44 o
  -2  -3   1      361.00      387.31     12.01 o
  -1  -3   1     4393.46     4260.98     33.27 o
   0  -3   1     1756.40     1676.76     28.15 o
   1  -3   1     1123.64     1093.34     15.42 o
   2  -3   1     1048.83      987.87     21.80 o
   3  -3   1      169.92      184.54     11.07 o
   4  -3   1       60.79       79.83     10.06 o
   5  -3   1      116.19      113.30     12.08 o
   6  -3   1      533.12      515.48     20.00 o
   7  -3   1      994.35      965.50     27.88 o
   8  -3   1      335.28      336.46     22.78 o
   9  -3   1        0.14       39.86     21.62 o
  10  -3   1        0.74       -3.72     24.17 o
 -12  -2   1        0.00       -4.17     25.71 o
 -11  -2   1        3.64      -23.27     23.27 o
 -10  -2   1       34.84       47.96     15.88 o
  -9  -2   1       79.78       85.61     17.19 o
  -8  -2   1      776.09      746.40     24.36 o
  -7  -2   1        1.80      -16.14     16.14 o
  -6  -2   1        5.72        3.42     13.17 o
  -5  -2   1     1209.08     1205.20     27.40 o
  -4  -2   1      151.98      121.86      9.98 o
  -3  -2   1     9888.43     9493.56     53.63 o
  -2  -2   1     9017.17     8367.85     43.08 o
  -1  -2   1    10252.48     8911.92    112.20 o
   0  -2   1    12116.04    11200.12    149.07 o
   1  -2   1    11353.89    10708.86     51.02 o
   2  -2   1     1799.79     1680.41     24.69 o
   3  -2   1     2914.78     2792.72     33.78 o
   4  -2   1      189.57      208.82     11.26 o
   5  -2   1      508.61      503.05     15.24 o
   6  -2   1       16.39       39.63     10.81 o
   7  -2   1     1188.15     1136.71     31.38 o
   8  -2   1      272.56      256.22     19.55 o
   9  -2   1       22.81        8.18     20.57 o
  10  -2   1        4.98      -24.36     24.36 o
  11  -2   1        5.07       33.51     23.49 o
 -11  -1   1        0.19       -5.03     22.44 o
 -10  -1   1      135.36      106.59     20.19 o
  -9  -1   1       13.34       32.43     21.62 o
  -8  -1   1       20.39       28.79     15.46 o
  -7  -1   1        1.38        7.62     16.51 o
  -6  -1   1      748.38      704.14     21.69 o
  -5  -1   1      831.86      777.89     20.75 o
  -4  -1   1      448.36      408.51     12.31 o
  -3  -1   1       84.16       75.85      9.50 o
  -2  -1   1     5671.19     5594.90     34.72 o
  -1  -1   1       71.21       96.93      5.82 o
   1  -1   1     1924.22     1782.70     17.26 o
   2  -1   1     4176.86     4005.81     31.19 o
   3  -1   1        0.35       -5.97     13.25 o
   4  -1   1     6948.32     6715.59     53.07 o
   5  -1   1      221.26      205.33     11.90 o
   6  -1   1       79.87       91.09     12.01 o
   7  -1   1      115.23       98.10     15.76 o
   8  -1   1     1193.75     1287.06     34.23 o
   9  -1   1        9.26        0.00     19.85 o
  10  -1   1       16.81       35.92     22.37 o
  11  -1   1       44.42       73.48     20.04 o
 -11   0   1        2.80        1.28     23.46 o
 -10   0   1        4.44       -5.63     20.98 o
  -9   0   1       47.25       43.08     16.63 o
  -8   0   1      105.52      133.53     17.56 o
  -7   0   1      102.31      111.73     15.24 o
  -6   0   1      231.27      245.07     13.66 o
  -5   0   1        4.74        4.43     14.00 o
  -4   0   1      226.53      211.41     11.48 o
  -3   0   1     1427.83     1322.60     23.57 o
  -2   0   1      188.82      183.48      9.61 o
  -1   0   1      703.86      617.93      8.97 o
   1   0   1     1953.80     1836.78     18.00 o
   2   0   1     1305.86     1184.97     18.54 o
   3   0   1      100.80       96.71      9.91 o
   4   0   1       12.57       21.39      9.16 o
   5   0   1     1810.98     1721.58     31.79 o
   6   0   1       53.91       59.71     10.10 o
   7   0   1      922.15      974.17     26.95 o
   8   0   1        0.48       20.94     19.97 o
   9   0   1      653.02      639.40     25.60 o
  10   0   1       18.81       -3.23     21.92 o
  11   0   1        0.43       -3.75     24.51 o
 -11   1   1        0.09      -25.33     25.33 o
 -10   1   1       13.29       17.45     17.71 o
  -9   1   1        4.40       -5.10     21.13 o
  -8   1   1     1389.79     1295.20     35.92 o
  -7   1   1       34.56       38.24     20.42 o
  -6   1   1      327.29      326.59     15.20 o
  -5   1   1       19.92       12.01     10.13 o
  -4   1   1     1228.72     1216.20     26.08 o
  -3   1   1      492.46      473.70     13.92 o
  -2   1   1      170.31      159.20      9.98 o
  -1   1   1      204.95      190.03      6.13 o
   1   1   1     1335.58     1318.62     10.06 o
   2   1   1    11589.38    10130.11     42.63 o
   3   1   1     2653.80     2535.53     28.67 o
   4   1   1     3926.25     3640.11     37.91 o
   5   1   1      610.32      579.58     18.09 o
   6   1   1      745.29      700.84     20.83 o
   7   1   1        1.19      -15.91     15.91 o
   8   1   1        0.08      -17.83     17.83 o
   9   1   1        7.43       22.89     22.37 o
  10   1   1       86.07      112.78     17.30 o
  11   1   1        3.18        6.04     22.93 o
  12   1   1       24.11       32.80     23.91 o
 -11   2   1       45.52       68.23     19.40 o
 -10   2   1        6.93        6.12     23.19 o
  -9   2   1       45.61       26.53     23.57 o
  -8   2   1      176.70      166.93     19.29 o
  -7   2   1       21.74      -10.28     20.72 o
  -6   2   1      197.21      190.62     14.49 o
  -5   2   1       14.03      -15.76     15.76 o
  -4   2   1        4.62       19.63     12.95 o
  -3   2   1     4077.47     4163.62     41.36 o
  -2   2   1      976.08      992.71     21.13 o
  -1   2   1    12409.75    12494.69    104.37 o
   0   2   1       13.86        6.25      7.62 o
   1   2   1     1107.05     1107.44     11.56 o
   2   2   1     6421.33     6003.12     35.28 o
   3   2   1       31.17       21.17      9.34 o
   4   2   1       32.92       26.61      8.93 o
   5   2   1       65.94       79.11     10.25 o
   6   2   1      845.69      835.27     22.22 o
   7   2   1        8.92       22.59     14.75 o
   8   2   1      237.52      261.88     17.34 o
   9   2   1       13.61       -0.90     20.90 o
  10   2   1      401.39      423.23     22.67 o
  11   2   1       10.76       17.75     22.37 o
  12   2   1        4.76      -15.91     23.91 o
 -10   3   1        0.44      -23.49     23.49 o
  -9   3   1        0.36        3.34     23.12 o
  -8   3   1      193.43      162.35     19.93 o
  -7   3   1      999.47     1043.07     32.20 o
  -6   3   1       16.74        3.64     17.75 o
  -5   3   1       83.38       81.40     11.90 o
  -4   3   1       15.51       24.06      9.38 o
  -3   3   1      783.57      880.45     23.42 o
  -2   3   1     1549.00     1566.69     26.87 o
  -1   3   1      187.20      220.10      7.58 o
   0   3   1      826.82      858.31     13.07 o
   1   3   1      258.09      282.70     11.00 o
   2   3   1    23634.19    21160.22     70.44 o
   3   3   1    30390.71    28504.10     91.24 o
   4   3   1       87.85       72.88      9.95 o
   5   3   1      279.58      308.53     12.08 o
   6   3   1       57.91       73.45     10.62 o
   7   3   1      315.82      333.12     14.97 o
   8   3   1        4.70        5.29     17.04 o
   9   3   1      163.76      135.45     18.05 o
  10   3   1        2.01      -20.15     20.15 o
  11   3   1       15.14       14.94     23.76 o
  12   3   1        3.04      -10.43     23.87 o
 -10   4   1        4.99      -10.77     26.95 o
  -9   4   1        4.63      -25.00     25.00 o
  -8   4   1      172.50      163.71     19.22 o
  -7   4   1        0.89       11.78     20.60 o
  -6   4   1      449.40      465.75     21.02 o
  -5   4   1      146.90      155.90     13.47 o
  -4   4   1     2063.95     2042.27     37.61 o
  -3   4   1        5.05       18.69     14.11 o
  -2   4   1      316.80      332.70     12.61 o
  -1   4   1      262.23      258.52      8.20 o
   0   4   1      474.17      510.39     10.89 o
   1   4   1     5474.46     5494.39     51.06 o
   2   4   1    11677.97    11441.18     58.02 o
   3   4   1      202.04      179.96     10.55 o
   4   4   1     5122.95     4927.58     45.56 o
   5   4   1      438.59      486.69     14.07 o
   6   4   1      180.71      181.27     11.90 o
   7   4   1       27.96       29.35     10.77 o
   8   4   1        5.32        5.29     17.98 o
   9   4   1        0.01       -9.72     18.50 o
  10   4   1      310.63      276.18     21.05 o
  11   4   1        0.34        3.42     20.64 o
  12   4   1        0.01       25.86     21.58 o
  -9   5   1        1.47        3.75     23.61 o
  -8   5   1        8.19      -15.54     22.03 o
  -7   5   1        4.58      -21.17     21.17 o
  -6   5   1       84.42       73.11     16.96 o
  -5   5   1      836.74      852.49     24.54 o
  -4   5   1       12.01       10.17     15.61 o
  -3   5   1      265.58      265.98     13.32 o
  -2   5   1      401.39      443.64     14.26 o
  -1   5   1     1205.15     1306.55     19.08 o
   0   5   1      281.33      264.33      8.04 o
   1   5   1     3877.94     3944.06     27.78 o
   2   5   1      129.64      111.01     10.17 o
   3   5   1     1938.58     1939.36     29.72 o
   4   5   1        6.13       -9.65     13.14 o
   5   5   1     4750.23     4893.09     51.34 o
   6   5   1      365.56      369.97     14.56 o
   7   5   1       13.72       -4.62     16.59 o
   8   5   1       51.39       58.17     13.92 o
   9   5   1        0.96       12.46     19.18 o
  10   5   1       77.34      101.56     16.48 o
  11   5   1       86.59       85.49     19.03 o
  12   5   1        0.01       12.91     22.48 o
  -9   6   1        1.64      -10.62     25.97 o
  -8   6   1       24.12       42.52     22.41 o
  -7   6   1       94.42       83.62     18.43 o
  -6   6   1      617.68      564.08     24.62 o
  -5   6   1       81.62       64.93     16.44 o
  -4   6   1      274.73      298.10     17.30 o
  -3   6   1        7.86      -11.71     16.18 o
  -2   6   1        1.42       -2.70     14.67 o
  -1   6   1       35.30       39.59      7.26 o
   0   6   1       26.97       46.96      6.82 o
   1   6   1       71.13       83.85      7.14 o
   2   6   1        0.00       10.13     12.57 o
   3   6   1      215.60      230.70     11.56 o
   4   6   1      117.53      145.62     10.43 o
   5   6   1     1610.96     1598.97     33.10 o
   6   6   1       27.89       14.49     15.42 o
   7   6   1      609.53      701.44     21.05 o
   8   6   1       26.15       39.97     13.92 o
   9   6   1      193.44      182.13     18.24 o
  10   6   1      222.72      227.96     19.14 o
  11   6   1        0.30       -1.16     22.44 o
  12   6   1        0.20       20.72     22.11 o
  -8   7   1        6.19       32.91     23.68 o
  -7   7   1      143.86      158.71     21.35 o
  -6   7   1        0.46       32.20     21.39 o
  -5   7   1        5.78       35.88     20.68 o
  -4   7   1      120.16       89.58     17.49 o
  -3   7   1        7.29       -5.55     18.65 o
  -2   7   1      127.02      146.37     13.47 o
  -1   7   1      342.65      368.38     23.83 o
   0   7   1      799.82      899.98     18.54 o
   1   7   1      283.16      276.78      9.29 o
   2   7   1       87.19       86.99     10.66 o
   3   7   1      468.93      502.75     15.57 o
   4   7   1     1979.63     2054.51     36.10 o
   5   7   1      229.37      212.27     12.61 o
   6   7   1      479.20      523.96     16.40 o
   7   7   1      191.69      212.08     15.80 o
   8   7   1      243.10      219.44     17.30 o
   9   7   1       31.94       34.49     20.83 o
  10   7   1        0.01      -20.83     20.83 o
  11   7   1        9.63       18.61     21.65 o
  12   7   1        5.36       -3.90     25.11 o
  -8   8   1        5.86       18.99     27.88 o
  -7   8   1       46.59        4.88     26.68 o
  -6   8   1       27.37       20.79     22.59 o
  -5   8   1      198.75      169.37     19.82 o
  -4   8   1       89.18       67.82     18.73 o
  -3   8   1       32.72       27.96     20.68 o
  -2   8   1        0.95       19.67     17.75 o
  -1   8   1      100.23      109.49      9.09 o
   0   8   1       33.67       39.02      8.98 o
   1   8   1      574.42      626.74     13.06 o
   2   8   1       13.44       11.63     14.30 o
   3   8   1      843.55      809.56     22.56 o
   4   8   1       43.69       32.39     10.66 o
   5   8   1      239.95      235.35     14.34 o
   6   8   1       31.24       20.98     16.33 o
   7   8   1        7.16      -17.60     18.65 o
   8   8   1      223.96      233.02     16.93 o
   9   8   1      214.15      221.92     18.43 o
  10   8   1        1.15       -8.48     20.90 o
  11   8   1      170.59      157.63     20.87 o
  12   8   1        0.81       33.18     21.84 o
  -7   9   1       24.56       30.32     26.80 o
  -6   9   1       11.05      -23.79     26.01 o
  -5   9   1       81.49       64.63     18.84 o
  -4   9   1       51.65       27.77     22.11 o
  -3   9   1       18.23       19.14     21.05 o
  -2   9   1      194.10      226.79     18.35 o
  -1   9   1        1.04       22.26     10.74 o
   0   9   1       14.21       12.26     26.31 o
   1   9   1      224.38      253.48     17.55 o
   2   9   1       44.13       50.03     11.67 o
   3   9   1      192.02      220.45     14.00 o
   4   9   1      833.95      873.70     25.26 o
   5   9   1       30.54       42.26     12.91 o
   6   9   1       74.70       28.75     18.58 o
   7   9   1      280.66      274.87     19.29 o
   8   9   1      129.69       93.34     17.38 o
   9   9   1      238.19        1.01      7.06 o
  10   9   1      355.98      362.35     24.02 o
  11   9   1        5.24       -8.56     22.74 o
  12   9   1        8.12       -6.79     25.11 o
  -6  10   1        0.04       10.32     25.97 o
  -5  10   1       41.21       40.34     19.10 o
  -4  10   1       98.64      134.92     19.78 o
  -3  10   1        5.99       12.57     22.37 o
  -2  10   1       47.71       77.87     17.11 o
  -1  10   1       70.17       88.17     20.64 o
   0  10   1       98.63       97.99     11.20 o
   1  10   1        3.06       -7.87     12.65 o
   2  10   1       27.23       27.32     17.45 o
   3  10   1      144.22      194.74     15.12 o
   4  10   1        0.34       -3.72     17.34 o
   5  10   1       75.05       62.83     14.82 o
   6  10   1        3.82       27.66     13.17 o
   7  10   1        0.47      -20.30     20.30 o
   8  10   1      143.67      143.93     18.05 o
   9  10   1        4.39       -5.29     20.60 o
  10  10   1      126.37      101.74     20.60 o
  11  10   1       41.09       26.57     23.08 o
  -5  11   1        0.09       10.13     23.91 o
  -4  11   1      176.29      183.03     21.62 o
  -3  11   1       21.02       10.70     23.53 o
  -2  11   1       20.31       43.16     22.97 o
  -1  11   1       13.03        8.80     15.14 o
   0  11   1       82.15       86.23     21.65 o
   1  11   1        0.63       -7.45     13.51 o
   2  11   1       36.44       48.53     14.49 o
   3  11   1      255.09      243.12     18.77 o
   4  11   1     1126.50     1163.69     32.58 o
   5  11   1     1153.28     1190.11     33.74 o
   6  11   1      178.31      178.72     18.28 o
   7  11   1       85.06      115.74     16.14 o
   8  11   1        2.19      -11.26     20.23 o
   9  11   1       18.95       26.42     21.24 o
  10  11   1        0.03       19.18     21.32 o
  11  11   1        5.11        6.57     23.19 o
  -4  12   1        0.26        0.00     26.61 o
  -3  12   1       27.93       42.41     26.46 o
  -2  12   1        3.48      -19.74     24.47 o
  -1  12   1        2.06      -15.49     15.49 o
   0  12   1      266.64      295.07     21.19 o
   1  12   1        5.08       20.27     16.01 o
   2  12   1      346.35      349.67     21.54 o
   3  12   1      100.84       84.74     16.48 o
   4  12   1       17.63       19.07     19.59 o
   5  12   1        8.87        5.59     18.80 o
   6  12   1       82.92      115.93     16.93 o
   7  12   1      182.94      186.82     19.33 o
   8  12   1      100.81      100.39     17.86 o
   9  12   1        0.49        1.16     20.27 o
  10  12   1       48.14       18.92     24.62 o
  11  12   1        0.56       12.35     24.36 o
  -3  13   1      121.60       76.11     24.02 o
  -2  13   1        9.99       36.29     24.81 o
  -1  13   1       49.39       33.58     15.84 o
   0  13   1        2.15        0.06     29.63 o
   1  13   1       37.67       35.77     16.53 o
   2  13   1        0.01       -8.11     21.17 o
   3  13   1      178.22      176.77     19.33 o
   4  13   1       39.80       47.18     15.69 o
   5  13   1        1.09        2.03     20.08 o
   6  13   1        4.37       32.65     19.85 o
   7  13   1        0.12       20.98     21.99 o
   8  13   1        1.30       -1.16     22.03 o
   9  13   1        1.33      -23.98     23.98 o
  10  13   1        7.68      -28.75     28.75 o
  -2  14   1       62.74       94.24     22.11 o
  -1  14   1        4.36        5.72     33.05 o
   0  14   1       91.17       84.53     16.12 o
   1  14   1        5.63      -15.54     16.40 o
   2  14   1        0.79       19.07     22.14 o
   3  14   1       23.57       15.57     23.16 o
   4  14   1      146.32      147.31     20.64 o
   5  14   1        4.17      -10.10     22.86 o
   6  14   1       13.92       25.26     23.16 o
   7  14   1      164.28      209.83     21.05 o
   8  14   1        1.38       34.00     17.60 o
   9  14   1       11.49       21.17     23.31 o
   0  15   1        2.49      -26.34     26.44 o
   1  15   1       46.64       47.38     15.38 o
   2  15   1       20.65      -26.27     26.27 o
   3  15   1       55.42       67.59     18.80 o
   4  15   1       10.48       -9.76     23.08 o
   5  15   1        0.01       28.19     22.22 o
   6  15   1        7.84       17.49     22.56 o
   7  15   1       20.97        1.28     25.33 o
   8  15   1        0.04      -24.62     24.62 o
   2  16   1       24.87      -10.88     25.52 o
   3  16   1       30.19       29.57     25.00 o
   4  16   1       23.12       16.03     25.78 o
   5  16   1       45.98       12.05     26.53 o
   6  16   1       33.34       61.14     19.22 o
  -5 -16   2        6.62        0.00     24.09 o
  -4 -16   2        6.80      -24.21     25.93 o
  -3 -16   2       26.49       25.56     27.02 o
  -2 -16   2       60.51       69.17     20.90 o
  -8 -15   2        1.55        8.26     24.32 o
  -7 -15   2        0.42       39.52     22.82 o
  -6 -15   2        0.57      -25.78     25.78 o
  -5 -15   2      117.23      138.34     20.30 o
  -4 -15   2       13.40        2.44     24.51 o
  -3 -15   2       43.00       43.46     18.54 o
  -2 -15   2        6.81      -24.32     24.32 o
  -1 -15   2       18.16        6.85     24.69 o
   0 -15   2        3.40       -9.06     17.40 o
   1 -15   2        6.52      -13.42     19.02 o
  -9 -14   2        3.76       23.16     22.11 o
  -8 -14   2        3.72        2.59     23.12 o
  -7 -14   2       32.32      -13.44     23.98 o
  -6 -14   2       38.79       26.91     22.37 o
  -5 -14   2       18.59      -15.91     22.56 o
  -4 -14   2       17.52       29.16     22.52 o
  -3 -14   2       62.68       40.16     24.58 o
  -2 -14   2       10.06       16.81     22.03 o
  -1 -14   2      124.44      117.84     15.03 o
   0 -14   2        1.81        6.76     16.34 o
   1 -14   2        0.22       10.47     16.68 o
   2 -14   2       32.20       58.73     20.79 o
 -10 -13   2        0.43       -6.87     23.91 o
  -9 -13   2       21.72       37.19     23.87 o
  -8 -13   2        6.27       34.79     16.66 o
  -7 -13   2       66.69       73.41     18.54 o
  -6 -13   2        9.99       19.37     20.94 o
  -5 -13   2       17.78       -5.18     23.08 o
  -4 -13   2       35.70       50.82     15.57 o
  -3 -13   2        0.20       -4.05     21.20 o
  -2 -13   2       20.75       27.32     20.98 o
  -1 -13   2       37.67       27.08     13.84 o
   0 -13   2      134.68      148.68     13.85 o
   1 -13   2       43.80       56.79     13.27 o
   2 -13   2       62.50       88.23     20.45 o
   3 -13   2       32.18       49.31     26.53 o
   4 -13   2        2.09        5.40     27.10 o
 -10 -12   2        2.27       30.10     23.94 o
  -9 -12   2       73.37       78.40     19.63 o
  -8 -12   2        2.81        7.92     21.50 o
  -7 -12   2       89.68       66.28     17.71 o
  -6 -12   2       34.74       21.80     19.07 o
  -5 -12   2       45.99       67.25     15.84 o
  -4 -12   2       76.40       30.40     20.98 o
  -3 -12   2      110.75      102.27     17.83 o
  -2 -12   2        0.15       11.86     20.60 o
  -1 -12   2       38.75       54.59     19.52 o
   0 -12   2      130.89       99.63     37.89 o
   1 -12   2       13.58        5.29     22.84 o
   2 -12   2       70.03       58.58     19.07 o
   3 -12   2       33.83       65.49     19.89 o
   4 -12   2       54.22       38.36     27.81 o
   5 -12   2        3.48        6.72     26.01 o
 -11 -11   2        7.39      -15.05     26.01 o
 -10 -11   2       20.16       28.71     24.24 o
  -9 -11   2       26.30       36.67     22.14 o
  -8 -11   2       15.70       20.19     20.34 o
  -7 -11   2       34.93       32.31     19.55 o
  -6 -11   2        0.19       17.38     19.40 o
  -5 -11   2        1.95       24.58     18.05 o
  -4 -11   2      102.17      118.41     15.99 o
  -3 -11   2      743.65      693.37     24.28 o
  -2 -11   2      191.37      215.57     17.90 o
  -1 -11   2       57.22       54.50     17.75 o
   0 -11   2       68.88       61.15     11.53 o
   1 -11   2       85.82       73.31     12.53 o
   2 -11   2        7.75      -18.65     20.79 o
   3 -11   2      140.17      116.76     20.08 o
   4 -11   2       47.74       63.54     20.27 o
   5 -11   2      143.93      175.27     22.63 o
   6 -11   2        0.34       33.93     25.37 o
 -11 -10   2       50.58       58.70     18.95 o
 -10 -10   2       14.85       10.77     22.63 o
  -9 -10   2        3.19        1.09     21.69 o
  -8 -10   2        7.18       -7.02     20.64 o
  -7 -10   2       12.58        5.59     18.09 o
  -6 -10   2        8.71       -0.83     16.89 o
  -5 -10   2        7.83       -0.79     18.65 o
  -4 -10   2       51.38       66.02     15.39 o
  -3 -10   2        0.36      -18.13     18.13 o
  -2 -10   2        5.95       -2.89     17.56 o
  -1 -10   2       81.36       83.71     11.86 o
   0 -10   2       43.62       31.00     12.02 o
   1 -10   2       79.06       82.88     11.63 o
   2 -10   2      133.00      130.38     19.10 o
   3 -10   2        0.12        9.38     21.65 o
   4 -10   2       41.17       30.70     23.49 o
   5 -10   2       10.23       -1.13     23.76 o
   6 -10   2       27.47       42.67     18.65 o
   7 -10   2       14.56       28.86     27.85 o
 -11  -9   2        4.65      -23.61     23.61 o
 -10  -9   2        9.63       10.40     21.43 o
  -9  -9   2      280.67      279.56     20.68 o
  -8  -9   2      157.30      143.25     18.54 o
  -7  -9   2      237.89      196.06     19.10 o
  -6  -9   2       43.94       53.52     13.47 o
  -5  -9   2       38.72       57.83     12.91 o
  -4  -9   2       18.80       10.28     17.23 o
  -3  -9   2      739.15      711.68     20.94 o
  -2  -9   2        0.96       -4.47     15.42 o
  -1  -9   2       64.75       71.78      8.53 o
   0  -9   2        3.15        3.53     12.50 o
   1  -9   2       76.68       86.54     10.59 o
   2  -9   2       52.18       47.59     15.80 o
   3  -9   2      499.96      455.69     21.73 o
   4  -9   2      115.11       97.80     18.54 o
   5  -9   2        0.76       -4.17     22.67 o
   6  -9   2       11.45       13.74     23.98 o
   7  -9   2        1.55       16.51     24.54 o
 -11  -8   2        1.71      -14.97     22.89 o
 -10  -8   2      144.42      125.99     19.44 o
  -9  -8   2       53.83       31.49     21.73 o
  -8  -8   2      349.86      352.29     19.85 o
  -7  -8   2       54.08       62.75     14.52 o
  -6  -8   2       73.27       77.46     14.30 o
  -5  -8   2      240.00      239.03     14.04 o
  -4  -8   2      359.69      370.87     14.97 o
  -3  -8   2      399.27      459.56     15.42 o
  -2  -8   2        6.31       22.44     13.92 o
  -1  -8   2      117.07      114.40     19.87 o
   0  -8   2      432.69      432.08     20.85 o
   1  -8   2      176.88      166.43     17.47 o
   2  -8   2      287.45      270.52     17.34 o
   3  -8   2      157.55      149.18     17.49 o
   4  -8   2      495.01      447.58     21.96 o
   5  -8   2       43.81       28.37     22.11 o
   6  -8   2       28.45        3.15     23.53 o
   7  -8   2       41.06       11.71     27.06 o
   8  -8   2        0.07       19.55     24.66 o
 -12  -7   2        6.32       11.00     23.12 o
 -11  -7   2       11.45       24.51     22.14 o
 -10  -7   2       29.48       43.80     17.11 o
  -9  -7   2       38.33       17.71     20.60 o
  -8  -7   2       44.09       36.14     19.89 o
  -7  -7   2      384.85      376.95     19.07 o
  -6  -7   2      228.77      232.91     15.24 o
  -5  -7   2        0.10      -14.45     14.45 o
  -4  -7   2      281.17      257.27     13.06 o
  -3  -7   2     3257.53     3245.94     43.01 o
  -2  -7   2     2300.32     2381.84     36.93 o
  -1  -7   2       89.77       75.99      7.33 o
   0  -7   2      465.72      465.51     10.58 o
   1  -7   2      406.99      414.48     10.61 o
   2  -7   2      132.15      146.82     13.29 o
   3  -7   2       77.87       78.85     13.96 o
   4  -7   2      103.89      119.12     16.21 o
   5  -7   2      100.26       83.58     17.98 o
   6  -7   2       19.14        1.91     23.64 o
   7  -7   2       48.52       33.59     24.21 o
   8  -7   2       36.06       60.42     18.77 o
   9  -7   2        0.35       19.03     24.73 o
 -12  -6   2       38.33       20.42     27.62 o
 -11  -6   2       18.33       23.01     21.62 o
 -10  -6   2       28.15       29.99     19.74 o
  -9  -6   2       38.95       28.82     15.46 o
  -8  -6   2        0.04      -18.24     18.24 o
  -7  -6   2      121.81       93.83     15.76 o
  -6  -6   2       12.18       32.16     10.70 o
  -5  -6   2        0.10       16.51     13.85 o
  -4  -6   2      279.84      295.40     12.20 o
  -3  -6   2      600.19      676.85     18.73 o
  -2  -6   2      255.98      263.24     11.90 o
  -1  -6   2      596.51      582.06     12.49 o
   0  -6   2      124.10      132.07      7.48 o
   1  -6   2      237.97      223.98      8.70 o
   2  -6   2       77.49       81.10     11.41 o
   3  -6   2       94.40       69.36     11.67 o
   4  -6   2       26.79       29.09     17.08 o
   5  -6   2       13.44       26.98     18.88 o
   6  -6   2      614.52      634.56     24.96 o
   7  -6   2       21.81       29.05     21.39 o
   8  -6   2        0.58      -26.08     26.08 o
   9  -6   2       23.01      -25.60     25.60 o
 -12  -5   2        0.51       24.47     23.53 o
 -11  -5   2       30.74       -9.65     24.81 o
 -10  -5   2      222.49      227.24     18.43 o
  -9  -5   2        2.53        4.73     17.79 o
  -8  -5   2       85.72       63.46     15.35 o
  -7  -5   2       10.90       16.96     16.44 o
  -6  -5   2     1976.95     2013.11     38.73 o
  -5  -5   2      220.76      237.87     12.38 o
  -4  -5   2     1739.56     1757.87     31.07 o
  -3  -5   2        7.06       -1.20     12.72 o
  -2  -5   2      641.04      639.55     16.96 o
  -1  -5   2     1401.69     1460.39     20.62 o
   0  -5   2     1188.72     1117.17     21.88 o
   1  -5   2      103.81      114.75      7.32 o
   2  -5   2        3.04       -3.11     13.62 o
   3  -5   2      113.05      124.82     11.33 o
   4  -5   2      138.42      141.26     13.06 o
   5  -5   2       32.62       20.98     18.39 o
   6  -5   2      248.22      238.13     19.14 o
   7  -5   2      628.82      645.93     24.73 o
   8  -5   2        6.41       18.01     21.39 o
   9  -5   2       91.31      102.53     19.37 o
  10  -5   2        5.32       23.12     24.92 o
 -12  -4   2        0.61        5.44     24.02 o
 -11  -4   2       12.33       19.29     23.01 o
 -10  -4   2       57.47       55.92     17.26 o
  -9  -4   2       63.71       69.43     15.99 o
  -8  -4   2        1.12        4.84     17.15 o
  -7  -4   2       39.49       32.88     13.74 o
  -6  -4   2      376.62      356.95     14.82 o
  -5  -4   2     2580.88     2737.48     40.04 o
  -4  -4   2     1370.26     1314.26     26.61 o
  -3  -4   2      373.97      342.16     12.16 o
  -2  -4   2      288.50      257.12     10.70 o
  -1  -4   2      230.02      196.62      7.52 o
   0  -4   2     5522.72     5428.05    167.44 o
   1  -4   2       40.71       28.75      7.59 o
   2  -4   2      267.01      268.30     11.71 o
   3  -4   2      322.04      375.30     13.21 o
   4  -4   2        2.88      -15.01     15.01 o
   5  -4   2      722.98      693.44     20.90 o
   6  -4   2        7.41       10.40     18.50 o
   7  -4   2        9.31       31.04     20.34 o
   8  -4   2       57.86       68.45     17.56 o
   9  -4   2       37.28       19.14     24.32 o
  10  -4   2       36.66       30.89     26.20 o
 -12  -3   2       20.33       37.23     23.76 o
 -11  -3   2        0.71      -12.16     22.97 o
 -10  -3   2        7.22        2.14     19.59 o
  -9  -3   2       68.14       73.07     17.08 o
  -8  -3   2      466.55      430.62     20.49 o
  -7  -3   2        9.58       10.40     16.33 o
  -6  -3   2        0.06       10.55     14.34 o
  -5  -3   2      126.65      120.81     10.55 o
  -4  -3   2      402.88      437.56     12.84 o
  -3  -3   2      439.61      387.01     12.01 o
  -2  -3   2      347.81      347.68     11.18 o
  -1  -3   2     2932.39     2905.53     24.17 o
   0  -3   2     2233.85     1937.81     38.97 o
   1  -3   2       13.50       11.16     10.26 o
   2  -3   2     2800.39     2809.65     32.58 o
   3  -3   2      258.47      255.35     11.56 o
   4  -3   2      290.36      299.45     12.57 o
   5  -3   2      141.22      128.88     12.50 o
   6  -3   2        1.10        6.87     17.08 o
   7  -3   2     2582.83     2667.49     52.28 o
   8  -3   2      150.78      154.81     18.69 o
   9  -3   2      355.27      344.98     22.71 o
  10  -3   2       15.59       15.88     25.60 o
  11  -3   2       40.53       35.95     27.40 o
 -11  -2   2       17.48       32.61     21.58 o
 -10  -2   2       41.36       60.20     17.60 o
  -9  -2   2       38.93        0.00     22.33 o
  -8  -2   2        0.43      -19.33     19.33 o
  -7  -2   2      135.76      131.99     14.52 o
  -6  -2   2        0.84      -14.11     14.49 o
  -5  -2   2      835.54      907.14     25.00 o
  -4  -2   2       94.06      105.08     10.28 o
  -3  -2   2     8866.10     8299.69     52.05 o
  -2  -2   2    10147.97     9121.26     47.14 o
  -1  -2   2     6831.39     5982.56     35.69 o
   0  -2   2    31827.90    28379.83    462.67 o
   1  -2   2     6532.31     6041.54     25.62 o
   2  -2   2     1094.74     1115.58     21.32 o
   3  -2   2      798.60      791.32     20.94 o
   4  -2   2      169.43      181.27     10.96 o
   5  -2   2       16.78       -6.87     14.49 o
   6  -2   2        6.91       -1.28     15.46 o
   7  -2   2       27.69       25.45     20.15 o
   8  -2   2       44.61       54.34     17.41 o
   9  -2   2       27.74       42.37     21.24 o
  10  -2   2       94.41      132.86     20.38 o
  11  -2   2        0.46      -14.56     24.73 o
 -11  -1   2        0.31      -24.66     24.66 o
 -10  -1   2       41.39       48.19     17.49 o
  -9  -1   2       13.32      -10.77     20.60 o
  -8  -1   2      127.42      142.88     17.60 o
  -7  -1   2      414.30      400.75     18.65 o
  -6  -1   2      246.98      247.14     13.59 o
  -5  -1   2     1601.25     1546.65     31.45 o
  -4  -1   2     1756.72     1832.33     30.47 o
  -3  -1   2      145.93      111.73      9.80 o
  -2  -1   2     6071.91     5649.88     36.93 o
  -1  -1   2      167.86      216.33      6.00 o
   0  -1   2        2.28       -1.98      6.59 o
   1  -1   2    31906.92    27815.27    185.51 o
   2  -1   2      389.89      354.58     10.81 o
   3  -1   2      116.22      117.54      9.95 o
   4  -1   2        0.06      -10.77     13.06 o
   5  -1   2       33.94       23.87     12.91 o
   6  -1   2        0.02       17.83     13.44 o
   7  -1   2       56.35       64.06     13.59 o
   8  -1   2       30.21      -18.24     21.24 o
   9  -1   2       30.69       20.38     20.79 o
  10  -1   2       26.67        9.95     22.59 o
  11  -1   2       27.38       29.27     26.95 o
 -11   0   2       27.10       30.32     24.54 o
 -10   0   2       22.14       39.03     22.07 o
  -9   0   2        0.09       13.10     19.93 o
  -8   0   2      219.25      267.74     19.70 o
  -7   0   2      114.62      150.61     16.48 o
  -6   0   2      484.23      508.01     17.00 o
  -5   0   2      476.88      515.25     16.70 o
  -4   0   2     5625.62     5618.13     50.14 o
  -3   0   2      163.53      164.49     10.17 o
  -2   0   2    23119.03    21553.91     70.89 o
  -1   0   2       92.20       83.64      7.62 o
   0   0   2    34081.52    31155.78     76.17 o
   1   0   2      367.92      264.02      5.40 o
   2   0   2      337.03      302.87      9.87 o
   3   0   2        1.03       -3.45     13.25 o
   4   0   2      236.17      245.22     11.15 o
   5   0   2        6.82       18.05      9.04 o
   6   0   2      162.18      163.03     12.27 o
   7   0   2       16.76        6.08     15.46 o
   8   0   2      150.65      143.36     16.59 o
   9   0   2       91.77       93.45     18.77 o
  10   0   2        0.44       -4.28     21.77 o
  11   0   2        0.28      -24.39     24.39 o
  12   0   2        0.87       11.11     25.26 o
 -11   1   2       36.28       -5.44     28.37 o
 -10   1   2        1.22        9.53     20.68 o
  -9   1   2      152.03      134.36     17.64 o
  -8   1   2        1.17       -5.44     21.80 o
  -7   1   2     2037.69     1912.34     43.35 o
  -6   1   2       17.41       14.41     16.96 o
  -5   1   2     5012.97     5284.53     56.48 o
  -4   1   2       76.48       71.42     10.47 o
  -3   1   2       44.09       50.85      9.65 o
  -2   1   2      194.95      192.90     10.32 o
  -1   1   2     9384.68     9187.96     32.50 o
   0   1   2      556.44      528.36      8.74 o
   1   1   2      608.07      704.22      9.46 o
   2   1   2     1728.53     1401.37     19.37 o
   3   1   2        4.19       23.38     12.35 o
   4   1   2       28.64       16.96     13.06 o
   5   1   2     2006.33     1960.79     32.13 o
   6   1   2      184.03      192.12     12.31 o
   7   1   2       21.29       28.64     14.82 o
   8   1   2      152.65      152.97     16.06 o
   9   1   2        1.21       21.13     14.86 o
  10   1   2       56.89       70.22     16.59 o
  11   1   2        8.82       15.54     23.64 o
  12   1   2        4.74      -10.81     24.21 o
 -10   2   2        6.07      -16.25     23.68 o
  -9   2   2        4.34       28.26     20.83 o
  -8   2   2        9.45       18.09     20.34 o
  -7   2   2        5.54        2.44     19.59 o
  -6   2   2     1057.49     1086.87     32.43 o
  -5   2   2       44.30       12.84     15.05 o
  -4   2   2     1179.31     1149.73     27.66 o
  -3   2   2     1172.32     1179.46     25.37 o
  -2   2   2        5.23       12.23     12.87 o
  -1   2   2      714.16      728.22     12.87 o
   0   2   2       46.94       42.04      5.90 o
   1   2   2     2719.04     2669.54     21.11 o
   2   2   2    12598.79    11827.89     49.39 o
   3   2   2     1773.22     1813.83     25.15 o
   4   2   2     1329.15     1195.37     23.27 o
   5   2   2      365.84      392.34     13.36 o
   6   2   2      417.79      420.71     14.41 o
   7   2   2        6.43        0.00     15.05 o
   8   2   2       44.96       -1.50     19.70 o
   9   2   2        5.01       33.93     14.79 o
  10   2   2       74.52       61.36     16.89 o
  11   2   2        4.02        4.69     20.57 o
  12   2   2       12.73       14.41     25.63 o
 -10   3   2        0.13       -2.63     24.32 o
  -9   3   2        0.71       12.57     20.72 o
  -8   3   2       79.20       75.92     17.34 o
  -7   3   2      333.26      350.53     20.79 o
  -6   3   2       49.91       41.62     14.64 o
  -5   3   2      539.71      600.93     17.98 o
  -4   3   2      448.24      487.59     15.05 o
  -3   3   2      617.97      740.47     19.82 o
  -2   3   2      170.52      172.71     10.96 o
  -1   3   2      574.41      637.74     12.28 o
   0   3   2      146.81      148.87     10.70 o
   1   3   2     8237.09     8522.89     70.27 o
   2   3   2    52611.04    48330.06    107.26 o
   3   3   2     1524.42     1478.65     24.28 o
   4   3   2     1401.86     1365.08     25.33 o
   5   3   2        0.91      -12.91     12.91 o
   6   3   2      895.86     1001.23     26.42 o
   7   3   2      111.37       92.47     12.08 o
   8   3   2      110.31      122.31     14.37 o
   9   3   2      137.10      166.15     17.83 o
  10   3   2        5.62       15.99     19.67 o
  11   3   2        0.60       31.79     21.47 o
  12   3   2        3.83       18.05     23.49 o
 -10   4   2        0.49      -16.51     26.08 o
  -9   4   2        2.31       10.85     23.16 o
  -8   4   2        0.11      -21.92     21.92 o
  -7   4   2        9.84       37.15     20.57 o
  -6   4   2       82.29       70.89     16.70 o
  -5   4   2      116.06      110.64     14.49 o
  -4   4   2      929.77      957.69     28.67 o
  -3   4   2        2.18      -12.95     13.77 o
  -2   4   2      290.20      275.96     12.57 o
  -1   4   2     4476.96     4899.53     30.96 o
   0   4   2      997.49     1000.80     16.61 o
   1   4   2     2970.76     3138.14     64.96 o
   2   4   2     4607.01     4510.70     38.21 o
   3   4   2    17564.48    17619.87     77.05 o
   4   4   2       19.10       32.84      8.97 o
   5   4   2       83.49       92.36     10.10 o
   6   4   2        5.78       -8.71     13.55 o
   7   4   2      303.97      337.66     15.31 o
   8   4   2       14.31       20.90     17.41 o
   9   4   2        5.24       32.28     18.39 o
  10   4   2        8.80       11.82     21.47 o
  11   4   2        0.93        0.00     21.54 o
  12   4   2        5.52      -10.21     24.36 o
  -9   5   2        0.53       -6.38     24.24 o
  -8   5   2        7.89       35.17     21.73 o
  -7   5   2        0.00      -22.59     22.59 o
  -6   5   2      280.54      275.13     20.12 o
  -5   5   2       12.17        5.29     18.16 o
  -4   5   2       28.16       19.63     16.89 o
  -3   5   2       44.06       26.50     10.85 o
  -2   5   2     5182.89     5478.22     53.71 o
  -1   5   2       39.93       21.36      9.83 o
   0   5   2     5399.40     5826.69     54.59 o
   1   5   2     1178.08     1418.18     28.35 o
   2   5   2     1391.02     1464.08     25.97 o
   3   5   2      222.64      207.88     10.92 o
   4   5   2        0.51       -4.62     13.17 o
   5   5   2      458.29      450.77     14.07 o
   6   5   2     1071.32      981.22     27.88 o
   7   5   2      133.96      141.53     12.46 o
   8   5   2      262.67      260.68     17.60 o
   9   5   2      124.74      108.16     16.81 o
  10   5   2       31.51       40.95     15.95 o
  11   5   2        0.60       29.27     20.53 o
  12   5   2        0.80       12.72     20.87 o
  -9   6   2        1.38      -26.98     26.98 o
  -8   6   2       22.55       15.69     23.27 o
  -7   6   2       58.14       50.78     18.01 o
  -6   6   2       74.40       82.94     18.58 o
  -5   6   2      415.17      404.99     22.07 o
  -4   6   2        1.64      -18.77     18.77 o
  -3   6   2      159.56      148.39     13.55 o
  -2   6   2      359.26      406.11     14.97 o
  -1   6   2      705.44      773.52     14.87 o
   0   6   2        0.00       -8.10      9.17 o
   1   6   2     1409.95     1630.51     20.78 o
   2   6   2      655.49      625.10     17.75 o
   3   6   2      437.92      439.10     13.59 o
   4   6   2       62.41       62.00     10.02 o
   5   6   2      279.99      277.31     13.29 o
   6   6   2      145.80      173.13     12.05 o
   7   6   2      671.57      678.92     20.83 o
   8   6   2       10.59        2.33     17.98 o
   9   6   2      252.55      234.38     18.61 o
  10   6   2       15.72       27.02     19.55 o
  11   6   2        0.83      -23.42     23.42 o
  12   6   2        1.49        7.66     23.01 o
  -8   7   2       11.12      -12.91     26.68 o
  -7   7   2        0.04        8.07     22.44 o
  -6   7   2       86.21       88.80     18.13 o
  -5   7   2       27.54       28.41     23.04 o
  -4   7   2      366.19      391.89     20.90 o
  -3   7   2      171.94      175.19     16.36 o
  -2   7   2      465.72      508.98     17.38 o
  -1   7   2        4.10       18.13     10.36 o
   0   7   2       54.65       58.83      7.56 o
   1   7   2     1946.86     2080.42     25.16 o
   2   7   2        3.97       11.11     12.23 o
   3   7   2      329.31      305.91     12.50 o
   4   7   2      496.66      480.01     15.12 o
   5   7   2       71.61       83.35     11.26 o
   6   7   2       22.27       16.66     15.73 o
   7   7   2      850.86      891.38     26.35 o
   8   7   2      285.36      300.47     18.58 o
   9   7   2       15.42      -19.59     19.59 o
  10   7   2       41.19       51.53     16.59 o
  11   7   2        0.00       12.65     20.49 o
  12   7   2        6.24       10.32     23.53 o
  -8   8   2       34.39       58.06     20.38 o
  -7   8   2        0.09       10.43     18.65 o
  -6   8   2        1.71       27.88     24.32 o
  -5   8   2       38.20        0.00     23.31 o
  -4   8   2      327.67      305.34     21.13 o
  -3   8   2        9.65        5.55     21.05 o
  -2   8   2        6.48        3.60     18.65 o
  -1   8   2        8.21        8.83     14.56 o
   0   8   2     1145.61     1268.85     22.68 o
   1   8   2       39.36       29.62      8.75 o
   2   8   2      271.82      219.51     12.87 o
   3   8   2      396.00      382.39     14.86 o
   4   8   2       39.01       44.66      9.98 o
   5   8   2       81.93      106.36     12.05 o
   6   8   2      247.91      253.74     15.84 o
   7   8   2        6.84       15.95     17.00 o
   8   8   2      581.91      544.30     23.68 o
   9   8   2       71.42       74.61     16.33 o
  10   8   2        0.96       15.76     18.13 o
  11   8   2        8.97       -3.53     23.68 o
  12   8   2       50.64       62.22     19.10 o
  -7   9   2        0.56      -23.91     23.91 o
  -6   9   2      136.53      155.52     21.20 o
  -5   9   2       21.95       47.18     24.21 o
  -4   9   2       23.39       -5.93     22.41 o
  -3   9   2      121.87      139.95     18.77 o
  -2   9   2       26.96       35.77     16.21 o
  -1   9   2       59.66       74.59     13.30 o
   0   9   2       25.88       32.03     10.88 o
   1   9   2      751.43      744.75     16.13 o
   2   9   2      546.01      520.88     17.15 o
   3   9   2      781.99      745.68     23.46 o
   4   9   2       20.66       32.35     11.52 o
   5   9   2      101.71       84.03     14.45 o
   6   9   2       30.18       46.61     12.84 o
   7   9   2      704.62      676.37     23.42 o
   8   9   2       25.48      -14.37     20.90 o
   9   9   2      300.23      193.09     16.93 o
  10   9   2        0.01       14.15     22.52 o
  11   9   2        1.69      -24.24     24.24 o
  12   9   2        0.03       -8.07     23.01 o
  -6  10   2       42.92       74.12     20.42 o
  -5  10   2      169.45      167.80     22.11 o
  -4  10   2      216.16      207.50     22.63 o
  -3  10   2        2.15       28.52     20.12 o
  -2  10   2       13.49       -2.74     21.84 o
  -1  10   2        4.77       -4.44     14.58 o
   0  10   2        8.78       17.03     11.51 o
   1  10   2       73.48       75.11     28.82 o
   2  10   2      525.62      528.42     20.75 o
   3  10   2      130.62      152.63     15.31 o
   4  10   2      139.49      133.91     16.25 o
   5  10   2      222.68      220.23     16.96 o
   6  10   2        4.36       31.19     17.34 o
   7  10   2        9.89       33.81     16.93 o
   8  10   2       33.90       27.66     20.34 o
   9  10   2        7.04       39.93     20.30 o
  10  10   2        1.99      -22.89     22.89 o
  11  10   2       45.36      101.52     18.73 o
  12  10   2       43.40       41.40     28.07 o
  -5  11   2       16.19       21.88     24.58 o
  -4  11   2      102.23       96.87     22.18 o
  -3  11   2       73.71       38.43     20.12 o
  -2  11   2      188.27      191.33     20.00 o
  -1  11   2       33.90       11.14     15.39 o
   0  11   2       39.27       47.60     12.99 o
   1  11   2        0.18        2.94     13.43 o
   2  11   2      133.12      157.14     16.96 o
   3  11   2       17.75       18.84     18.80 o
   4  11   2        0.05       22.33     15.12 o
   5  11   2      457.48      471.34     21.54 o
   6  11   2       12.36        5.29     19.63 o
   7  11   2      126.52      141.90     16.74 o
   8  11   2       30.49       36.63     20.08 o
   9  11   2        0.22       32.20     20.15 o
  10  11   2       30.56       10.70     22.86 o
  11  11   2        7.51       16.93     22.63 o
  -4  12   2        5.84       10.32     25.33 o
  -3  12   2       14.68       39.44     25.60 o
  -2  12   2        4.53        1.13     25.41 o
  -1  12   2       21.52       28.73     13.75 o
   0  12   2      352.21      328.83     16.93 o
   1  12   2      131.53      141.39     12.72 o
   2  12   2       81.92       95.85     15.57 o
   3  12   2       74.84       65.15     16.33 o
   4  12   2      112.99      104.41     17.45 o
   5  12   2       97.62       95.59     17.19 o
   6  12   2       87.12       98.44     18.09 o
   7  12   2       15.31       39.71     20.34 o
   8  12   2       41.45       74.46     17.98 o
   9  12   2      100.38       67.55     19.33 o
  10  12   2        3.65       10.02     21.32 o
  11  12   2       39.52       10.88     25.71 o
  -3  13   2       51.69       70.82     21.73 o
  -2  13   2       20.67       30.62     24.77 o
  -1  13   2       39.41       40.44     17.61 o
   0  13   2       53.13       42.67     22.05 o
   1  13   2      163.89      151.32     21.15 o
   2  13   2       45.75       58.21     16.89 o
   3  13   2       72.04       73.41     16.89 o
   4  13   2       17.74       34.42     19.63 o
   5  13   2        7.53       22.52     20.30 o
   6  13   2       18.91       -4.20     20.83 o
   7  13   2        2.64        6.61     20.90 o
   8  13   2       22.61       31.53     22.97 o
   9  13   2        2.65       16.06     21.65 o
  10  13   2        7.91        1.31     24.92 o
  -2  14   2        1.65        1.35     25.37 o
  -1  14   2        1.45        9.37     28.71 o
   0  14   2       29.97       28.21     17.11 o
   1  14   2       23.76       18.10     16.33 o
   2  14   2       31.43       39.56     21.24 o
   3  14   2        4.57       16.78     22.48 o
   4  14   2        2.54      -17.83     21.73 o
   5  14   2       83.61      107.71     17.41 o
   6  14   2       13.58       33.06     16.81 o
   7  14   2      167.37      160.14     20.75 o
   8  14   2        0.00        0.00     21.96 o
   9  14   2       14.75        3.94     22.48 o
   0  15   2       37.90       26.34     18.83 o
   1  15   2       11.32       23.10     18.01 o
   2  15   2        1.67       42.37     22.59 o
   3  15   2        0.00      -18.46     24.21 o
   4  15   2       24.58       -3.68     26.57 o
   5  15   2       46.62       55.24     18.16 o
   6  15   2       51.03       35.02     25.00 o
   7  15   2        7.07      -24.32     24.32 o
   8  15   2        1.01       34.87     21.62 o
   2  16   2       29.14       20.53     24.06 o
   3  16   2        7.34       -4.05     26.16 o
   4  16   2       21.02       30.85     25.41 o
   5  16   2       19.07      -27.36     27.36 o
   6  16   2        8.52       -5.44     26.31 o
  -5 -16   3       23.28       21.80     24.88 o
  -4 -16   3       10.53       23.01     24.77 o
  -3 -16   3        2.84       35.20     24.66 o
  -2 -16   3        4.00       -2.74     25.56 o
  -7 -15   3       22.77       40.80     16.81 o
  -6 -15   3        1.81      -10.28     23.04 o
  -5 -15   3       13.47       20.04     22.89 o
  -4 -15   3       24.43       -3.72     26.01 o
  -3 -15   3        5.94       -9.87     21.96 o
  -2 -15   3        0.02       -1.24     24.47 o
  -1 -15   3        7.14        6.40     17.53 o
   0 -15   3       18.42        6.79     17.92 o
   1 -15   3        5.62        9.62     18.72 o
  -8 -14   3        0.11        5.25     22.41 o
  -7 -14   3        1.43       -9.91     23.23 o
  -6 -14   3        5.01        9.50     23.27 o
  -5 -14   3        0.00       -2.29     22.26 o
  -4 -14   3        2.45      -16.96     22.11 o
  -3 -14   3        0.14       -5.63     23.08 o
  -2 -14   3        0.55       -4.50     22.82 o
  -1 -14   3      121.40      129.69     14.69 o
   0 -14   3       44.77       16.16     18.24 o
   1 -14   3        3.54       17.47     23.57 o
   2 -14   3        8.19       -2.63     27.25 o
  -9 -13   3       35.01       84.44     17.64 o
  -8 -13   3        1.54       14.71     21.24 o
  -7 -13   3        1.67       -9.19     21.39 o
  -6 -13   3        2.94       -7.66     19.97 o
  -5 -13   3       41.31       30.55     20.94 o
  -4 -13   3       62.07       78.59     16.55 o
  -3 -13   3        0.92      -12.23     21.50 o
  -2 -13   3        0.05       30.59     18.69 o
  -1 -13   3       99.17      109.49     12.70 o
   0 -13   3       15.36       29.95     15.85 o
   1 -13   3      218.06      198.81     19.46 o
   2 -13   3       21.20       14.22     24.62 o
   3 -13   3      110.75       68.87     23.91 o
   4 -13   3       14.32        5.40     24.43 o
 -10 -12   3       14.75       26.65     23.38 o
  -9 -12   3       47.87       50.97     17.98 o
  -8 -12   3       17.69      -12.65     22.93 o
  -7 -12   3        2.02       10.70     19.55 o
  -6 -12   3      162.10      194.63     18.65 o
  -5 -12   3      115.35      137.66     17.45 o
  -4 -12   3       79.21       85.12     16.48 o
  -3 -12   3        4.43       -6.42     20.45 o
  -2 -12   3        4.50       -0.90     18.43 o
  -1 -12   3       21.84       24.10     14.54 o
   0 -12   3      614.72      623.85     17.92 o
   1 -12   3        1.04       -2.69     25.90 o
   2 -12   3      213.02      213.06     21.73 o
   3 -12   3        9.68      -25.33     25.33 o
   4 -12   3       18.04       -6.15     27.02 o
   5 -12   3        4.46       28.00     26.23 o
 -10 -11   3        0.18      -23.68     23.68 o
  -9 -11   3        7.07       10.51     21.50 o
  -8 -11   3       51.80       77.91     15.99 o
  -7 -11   3       64.05       56.86     15.50 o
  -6 -11   3        9.54       -5.59     19.33 o
  -5 -11   3       13.36       22.33     17.53 o
  -4 -11   3      123.95      147.91     16.78 o
  -3 -11   3      186.21      161.04     17.60 o
  -2 -11   3       73.59       64.44     15.91 o
  -1 -11   3        0.05       -9.92      9.92 o
   0 -11   3       26.41       29.68     14.48 o
   1 -11   3        2.49       13.47     14.77 o
   2 -11   3        0.83        8.82     21.28 o
   3 -11   3       45.46       34.30     23.12 o
   4 -11   3      399.68      386.60     26.16 o
   5 -11   3      107.26       96.00     21.24 o
   6 -11   3        3.32       -8.11     26.23 o
 -11 -10   3        9.37       10.77     22.71 o
 -10 -10   3        9.86       21.99     22.97 o
  -9 -10   3       12.86       13.55     21.24 o
  -8 -10   3        0.54        7.17     20.04 o
  -7 -10   3      193.34      205.74     19.10 o
  -6 -10   3        9.03      -12.91     18.80 o
  -5 -10   3      121.58      115.97     16.10 o
  -4 -10   3       38.67       63.05     14.30 o
  -3 -10   3      921.47      858.61     24.58 o
  -2 -10   3      122.95      137.47     15.61 o
  -1 -10   3      159.57      178.28     14.39 o
   0 -10   3       41.35       39.64     19.76 o
   1 -10   3       37.32       37.71     14.27 o
   2 -10   3        0.37      -14.97     21.80 o
   3 -10   3       90.65       82.15     18.73 o
   4 -10   3        0.66       10.21     22.56 o
   5 -10   3       12.30        8.93     24.81 o
   6 -10   3        0.32       29.76     23.34 o
   7 -10   3        1.78       18.84     20.23 o
 -11  -9   3        3.03       -7.84     23.76 o
 -10  -9   3        9.97       34.15     20.38 o
  -9  -9   3        4.63       32.43     16.51 o
  -8  -9   3       25.96        3.87     20.23 o
  -7  -9   3        0.42       26.76     20.04 o
  -6  -9   3        0.29        4.05     17.56 o
  -5  -9   3       98.41       73.56     14.64 o
  -4  -9   3      360.26      328.20     17.53 o
  -3  -9   3       48.49       57.27     12.69 o
  -2  -9   3      723.24      734.69     21.20 o
  -1  -9   3        4.01       -9.13     10.80 o
   0  -9   3       50.83       42.11     18.75 o
   1  -9   3       22.46       14.79     13.24 o
   2  -9   3     1085.80     1114.57     30.92 o
   3  -9   3       10.69       12.65     21.80 o
   4  -9   3      128.18      110.79     18.50 o
   5  -9   3       16.21       37.23     21.96 o
   6  -9   3       61.28       79.30     18.95 o
   7  -9   3       10.46       34.08     25.56 o
 -11  -8   3       41.45       28.07     24.13 o
 -10  -8   3       10.25       13.70     19.78 o
  -9  -8   3        2.82      -18.35     18.35 o
  -8  -8   3      191.40      230.47     17.94 o
  -7  -8   3      205.57      184.76     17.34 o
  -6  -8   3       32.82       16.59     17.75 o
  -5  -8   3      191.38      176.39     15.20 o
  -4  -8   3        0.82       -1.28     14.67 o
  -3  -8   3      228.13      232.20     13.21 o
  -2  -8   3       15.81        6.31     14.19 o
  -1  -8   3      199.32      196.85      8.92 o
   0  -8   3      488.77      513.92     15.76 o
   1  -8   3       73.36       86.35     10.17 o
   2  -8   3        7.53        0.00     17.41 o
   3  -8   3      282.46      242.78     18.13 o
   4  -8   3       60.09       54.19     16.81 o
   5  -8   3      211.12      205.63     20.64 o
   6  -8   3      375.59      364.30     23.38 o
   7  -8   3       67.47       27.92     25.97 o
   8  -8   3        0.75       14.22     24.09 o
 -11  -7   3        0.35       16.29     20.64 o
 -10  -7   3       68.63       85.04     17.75 o
  -9  -7   3       34.88       34.30     19.89 o
  -8  -7   3       54.54       70.52     15.76 o
  -7  -7   3      407.64      384.01     19.63 o
  -6  -7   3       23.65       18.28     16.29 o
  -5  -7   3       51.11        7.62     16.06 o
  -4  -7   3      143.84      159.47     11.26 o
  -3  -7   3      687.39      768.80     21.02 o
  -2  -7   3      399.69      417.00     14.00 o
  -1  -7   3     1063.59     1058.24     22.31 o
   0  -7   3      280.91      277.38      9.12 o
   1  -7   3     1340.13     1351.04     23.68 o
   2  -7   3      170.50      187.12     13.25 o
   3  -7   3      200.02      170.69     14.37 o
   4  -7   3       22.42       30.10     18.88 o
   5  -7   3       19.79       17.98     21.73 o
   6  -7   3        9.65       32.76     16.40 o
   7  -7   3      185.37      156.80     19.89 o
   8  -7   3       10.03      -25.63     25.63 o
   9  -7   3       20.51       60.61     18.73 o
 -11  -6   3        3.33       30.96     21.69 o
 -10  -6   3       18.04       14.26     23.16 o
  -9  -6   3       21.86       19.70     20.53 o
  -8  -6   3        0.17      -19.14     19.14 o
  -7  -6   3        3.55       -6.04     17.38 o
  -6  -6   3      221.62      174.03     12.80 o
  -5  -6   3        6.83        0.60     14.22 o
  -4  -6   3       65.36       62.15     10.40 o
  -3  -6   3      815.01      834.26     24.06 o
  -2  -6   3     7531.98     7611.50     59.52 o
  -1  -6   3       59.56       63.53      7.06 o
   0  -6   3       14.83       17.34      8.61 o
   1  -6   3      364.93      356.21      9.34 o
   2  -6   3       74.05       87.37     10.85 o
   3  -6   3        6.73      -15.31     15.31 o
   4  -6   3       48.91       38.47     12.50 o
   5  -6   3       32.29       33.63     15.65 o
   6  -6   3      524.03      481.74     23.01 o
   7  -6   3      111.04       97.24     18.84 o
   8  -6   3       31.94       11.26     23.19 o
   9  -6   3        6.85       18.92     22.82 o
 -11  -5   3       22.99      -24.47     24.47 o
 -10  -5   3       21.83      -18.50     22.33 o
  -9  -5   3      207.16      204.73     19.14 o
  -8  -5   3        0.01       18.46     17.26 o
  -7  -5   3      314.09      301.37     17.53 o
  -6  -5   3      126.57      121.71     12.38 o
  -5  -5   3      517.75      544.90     15.69 o
  -4  -5   3      460.39      489.65     15.20 o
  -3  -5   3      188.14      177.29     10.47 o
  -2  -5   3       23.12       34.19      9.16 o
  -1  -5   3      826.88      926.41     15.94 o
   0  -5   3       49.65       54.31      6.59 o
   1  -5   3     1534.16     1621.13     26.76 o
   2  -5   3      875.98      810.50     23.76 o
   3  -5   3        5.58      -14.22     14.22 o
   4  -5   3        1.22      -14.71     14.71 o
   5  -5   3      218.16      249.84     16.55 o
   6  -5   3        0.00      -20.23     20.23 o
   7  -5   3      707.65      631.41     26.53 o
   8  -5   3       19.04        0.00     22.29 o
   9  -5   3       38.96       36.22     18.54 o
  10  -5   3        7.64       -2.70     27.36 o
 -11  -4   3       41.33       44.47     19.48 o
 -10  -4   3        0.87        0.00     19.40 o
  -9  -4   3      144.98      135.22     17.86 o
  -8  -4   3        1.33      -17.98     17.98 o
  -7  -4   3        8.33       34.90     12.91 o
  -6  -4   3     1478.63     1650.87     35.65 o
  -5  -4   3        1.12        5.29     13.36 o
  -4  -4   3       29.64       15.01      9.16 o
  -3  -4   3       19.10       25.00     12.65 o
  -2  -4   3      482.13      504.33     15.16 o
  -1  -4   3       12.51       26.75      7.61 o
   0  -4   3        9.58        2.42     17.60 o
   1  -4   3      694.70      741.47     21.32 o
   2  -4   3     2041.95     1933.55     30.25 o
   3  -4   3       71.19       68.27     10.62 o
   4  -4   3      288.10      333.98     13.59 o
   5  -4   3       11.47        4.43     14.75 o
   6  -4   3        0.69      -17.83     17.83 o
   7  -4   3      319.80      343.59     21.28 o
   8  -4   3       86.00       80.20     18.35 o
   9  -4   3        0.12       24.51     23.12 o
  10  -4   3      117.54      182.81     21.50 o
 -11  -3   3        1.46       -6.23     23.27 o
 -10  -3   3       27.56       13.25     22.93 o
  -9  -3   3     1040.01     1025.73     29.99 o
  -8  -3   3       62.86       70.07     15.39 o
  -7  -3   3      161.44      181.31     15.46 o
  -6  -3   3      743.69      770.12     22.67 o
  -5  -3   3        0.01       -8.22     13.62 o
  -4  -3   3      314.24      326.96     12.16 o
  -3  -3   3        0.34       -3.83     12.76 o
  -2  -3   3     1056.98      975.74     20.98 o
  -1  -3   3     6754.33     6241.35     53.95 o
   0  -3   3     5497.66     5152.19     68.72 o
   1  -3   3     4789.41     4698.64     26.84 o
   2  -3   3       29.07       26.98      9.12 o
   3  -3   3      960.81     1000.55     23.87 o
   4  -3   3      221.29      231.60     12.12 o
   5  -3   3        5.17       20.68     14.34 o
   6  -3   3       18.08        4.77     16.51 o
   7  -3   3      123.11      112.70     17.38 o
   8  -3   3        6.79       41.55     20.79 o
   9  -3   3       50.36       16.85     24.81 o
  10  -3   3        2.69        0.00     23.72 o
  11  -3   3        8.60        2.74     26.05 o
 -11  -2   3        6.20        7.69     23.53 o
 -10  -2   3        2.88       10.06     22.37 o
  -9  -2   3       40.32       57.83     16.51 o
  -8  -2   3      995.35     1076.32     31.41 o
  -7  -2   3       13.16       28.22     16.40 o
  -6  -2   3      256.44      288.12     14.04 o
  -5  -2   3      231.43      195.79     12.05 o
  -4  -2   3      208.55      212.65     11.41 o
  -3  -2   3      429.97      414.18     13.29 o
  -2  -2   3     1075.24     1015.26     20.49 o
  -1  -2   3       26.00       34.31      7.37 o
   0  -2   3     2196.43     2055.29     21.84 o
   1  -2   3     2015.59     1965.05     16.78 o
   2  -2   3     1817.85     1697.00     24.84 o
   3  -2   3     3314.21     3095.82     35.43 o
   4  -2   3      298.53      308.23     12.23 o
   5  -2   3      524.30      548.50     15.57 o
   6  -2   3       10.14       17.68     14.37 o
   7  -2   3     2259.21     2288.81     46.54 o
   8  -2   3      315.01      322.57     21.43 o
   9  -2   3       89.42      106.70     17.15 o
  10  -2   3      129.89      189.34     18.95 o
  11  -2   3       54.95       27.51     26.76 o
 -11  -1   3        0.26      -11.82     26.42 o
 -10  -1   3        6.37        9.16     21.20 o
  -9  -1   3       15.99       26.53     15.88 o
  -8  -1   3      524.24      503.20     22.71 o
  -7  -1   3       51.78       57.68     14.19 o
  -6  -1   3      612.70      588.51     17.60 o
  -5  -1   3      895.78      942.49     26.35 o
  -4  -1   3    17059.78    17529.27     87.14 o
  -3  -1   3       82.35       68.27      9.83 o
  -2  -1   3      110.78       68.57      9.61 o
  -1  -1   3       88.41      104.75     15.88 o
   0  -1   3     6168.90     5517.78     34.66 o
   1  -1   3      820.39      637.95     12.68 o
   2  -1   3     3649.01     3291.35     29.87 o
   3  -1   3      209.01      195.53     10.85 o
   4  -1   3       22.38      -13.17     13.17 o
   5  -1   3       18.43       25.48      9.68 o
   6  -1   3        5.17        7.09     13.74 o
   7  -1   3        2.02      -18.01     18.01 o
   8  -1   3     1854.20     1861.19     45.49 o
   9  -1   3        0.42       -3.83     21.20 o
  10  -1   3       22.44       35.05     22.33 o
  11  -1   3       23.32       39.03     22.93 o
 -11   0   3        0.03       35.05     21.50 o
 -10   0   3        7.37       -2.36     21.50 o
  -9   0   3        0.64       -8.29     21.02 o
  -8   0   3        3.63       10.77     20.04 o
  -7   0   3      447.42      427.35     19.97 o
  -6   0   3       88.56       80.43     12.35 o
  -5   0   3      309.57      314.46     14.30 o
  -4   0   3       21.99       18.20     14.26 o
  -3   0   3     6144.87     5762.85     46.54 o
  -2   0   3      628.34      515.06     15.35 o
  -1   0   3    11202.75    10480.89     32.23 o
   0   0   3       76.98       52.25      5.37 o
   1   0   3    27833.85    24681.24     74.10 o
   2   0   3     1220.34     1102.86     18.99 o
   3   0   3      629.27      693.59     18.61 o
   4   0   3       27.71       77.01      9.23 o
   5   0   3      501.41      441.02     13.81 o
   6   0   3       70.89       99.90     10.77 o
   7   0   3      211.54      201.31     13.62 o
   8   0   3        0.21      -14.94     18.05 o
   9   0   3     1428.69     1532.65     44.25 o
  10   0   3       42.54       30.62     22.82 o
  11   0   3       28.05        8.52     24.06 o
  12   0   3       20.41       27.43     26.12 o
 -11   1   3        7.21       47.40     25.00 o
 -10   1   3        1.72       17.08     24.13 o
  -9   1   3        7.05       -3.23     21.80 o
  -8   1   3       35.23       42.63     15.65 o
  -7   1   3       82.35      113.98     16.74 o
  -6   1   3      111.48      143.97     13.21 o
  -5   1   3       37.02       38.36     11.15 o
  -4   1   3     1419.91     1718.46     32.16 o
  -3   1   3      895.01      878.50     22.44 o
  -2   1   3       11.41       13.10     12.76 o
  -1   1   3     3075.93     2897.93     41.38 o
   0   1   3     9054.57     8140.74     26.54 o
   1   1   3       49.20       53.63      5.56 o
   2   1   3     2398.78     1983.01     22.48 o
   3   1   3      254.72      243.27     10.51 o
   4   1   3      745.80      642.89     16.93 o
   5   1   3      389.75      361.08     12.84 o
   6   1   3        0.07       -5.40     13.44 o
   7   1   3        0.13        6.46     15.05 o
   8   1   3      144.15      136.08     15.46 o
   9   1   3      196.56      235.20     18.80 o
  10   1   3      141.33      144.57     19.18 o
  11   1   3        9.91       53.93     17.08 o
  12   1   3        5.30      -16.03     26.16 o
 -10   2   3        0.17       39.67     21.77 o
  -9   2   3       12.50      -17.83     22.89 o
  -8   2   3       20.20       15.65     20.57 o
  -7   2   3       51.60       39.52     21.17 o
  -6   2   3        7.78        1.43     17.26 o
  -5   2   3       29.76       42.60     10.47 o
  -4   2   3      206.35      173.16     12.35 o
  -3   2   3      484.98      472.88     14.94 o
  -2   2   3     1817.85     1878.27     28.19 o
  -1   2   3      372.47      365.90      8.03 o
   0   2   3      192.22      193.37      6.82 o
   1   2   3    12058.12    12005.32    105.57 o
   2   2   3      447.28      441.73     13.32 o
   3   2   3       52.89       56.78      9.34 o
   4   2   3     2050.18     1972.20     28.67 o
   5   2   3     1146.54     1145.12     26.16 o
   6   2   3      561.68      643.79     19.37 o
   7   2   3      168.10      173.01     12.80 o
   8   2   3       60.27       40.23     14.67 o
   9   2   3       60.32       80.91     15.80 o
  10   2   3      331.54      312.89     21.24 o
  11   2   3       10.63       -5.78     21.24 o
  12   2   3        0.78       -5.18     23.64 o
 -10   3   3       42.35       26.76     24.84 o
  -9   3   3       24.39       32.99     17.11 o
  -8   3   3      108.11      111.43     17.94 o
  -7   3   3      165.74      141.98     18.39 o
  -6   3   3      113.82      143.93     15.73 o
  -5   3   3       85.50       89.36     12.80 o
  -4   3   3      956.77     1029.22     28.19 o
  -3   3   3     1749.69     2093.95     34.30 o
  -2   3   3     1289.54     1372.36     26.72 o
  -1   3   3       53.40       73.41      8.63 o
   0   3   3       37.61       18.82      7.56 o
   1   3   3    21684.58    21480.71    141.51 o
   2   3   3        6.03       22.74      9.12 o
   3   3   3     1234.60     1140.84     22.44 o
   4   3   3        2.77      -12.61     12.61 o
   5   3   3        0.02        8.82     12.16 o
   6   3   3      427.92      431.75     14.37 o
   7   3   3      430.56      459.56     16.03 o
   8   3   3       77.19       59.79     14.75 o
   9   3   3      240.87      273.22     19.89 o
  10   3   3       10.84        8.89     20.49 o
  11   3   3        2.47      -10.10     20.68 o
  12   3   3        0.00      -22.56     22.56 o
  -9   4   3       26.23       34.53     23.72 o
  -8   4   3        2.52       -9.83     21.65 o
  -7   4   3        0.04      -13.36     20.75 o
  -6   4   3       64.32       60.16     16.55 o
  -5   4   3       35.55       72.51     13.14 o
  -4   4   3      484.86      429.94     16.36 o
  -3   4   3       45.21       62.22     10.36 o
  -2   4   3        6.40       -7.88     13.40 o
  -1   4   3      231.13      233.28      7.90 o
   0   4   3     1283.60     1334.36     28.24 o
   1   4   3     2372.48     2306.13     20.88 o
   2   4   3     7729.26     7733.93     50.22 o
   3   4   3      143.90      100.73      9.83 o
   4   4   3     2002.78     2041.22     30.92 o
   5   4   3      139.07      143.78     10.66 o
   6   4   3       12.78        2.70     13.59 o
   7   4   3      138.60      141.00     11.78 o
   8   4   3      298.24      287.97     17.38 o
   9   4   3        3.72       -8.63     19.10 o
  10   4   3      744.32      707.85     26.23 o
  11   4   3        0.50      -21.32     21.32 o
  12   4   3        0.28       10.13     21.99 o
  -9   5   3        1.26        5.22     23.42 o
  -8   5   3       42.00        9.31     24.39 o
  -7   5   3      421.79      438.65     22.59 o
  -6   5   3      297.08      326.17     20.57 o
  -5   5   3       39.87       34.30     18.13 o
  -4   5   3        0.00        9.50     16.29 o
  -3   5   3       15.21       27.51     14.75 o
  -2   5   3       85.72      109.10     11.18 o
  -1   5   3      441.92      527.52     23.57 o
   0   5   3        4.81        2.35      9.21 o
   1   5   3      151.61      124.09      7.50 o
   2   5   3     1295.28     1249.60     25.26 o
   3   5   3     4768.00     4702.89     44.55 o
   4   5   3      260.29      259.30     11.48 o
   5   5   3      870.55      842.51     23.61 o
   6   5   3      518.80      492.81     15.42 o
   7   5   3       30.17       23.76     11.56 o
   8   5   3       68.22       62.04     14.52 o
   9   5   3       34.25       21.80     19.97 o
  10   5   3       33.23       84.71     15.46 o
  11   5   3       58.83       63.58     17.86 o
  12   5   3       12.75        6.31     21.80 o
  -9   6   3        0.00      -24.58     24.58 o
  -8   6   3        0.35        1.24     24.96 o
  -7   6   3       50.07       52.69     18.13 o
  -6   6   3      352.15      327.11     22.14 o
  -5   6   3        1.56       25.82     18.99 o
  -4   6   3      163.29      167.12     17.45 o
  -3   6   3        0.02       -3.94     16.18 o
  -2   6   3      460.41      520.17     16.03 o
  -1   6   3        7.15       20.50      7.89 o
   0   6   3       41.86       34.56      7.13 o
   1   6   3      659.72      717.96     13.28 o
   2   6   3      744.95      716.67     18.95 o
   3   6   3      119.63      109.93     10.21 o
   4   6   3       26.83       27.55      9.50 o
   5   6   3      654.57      680.53     20.04 o
   6   6   3        3.46       -1.80     10.21 o
   7   6   3       57.69       53.89     11.86 o
   8   6   3      236.47      258.09     17.15 o
   9   6   3        4.17       19.55     19.07 o
  10   6   3       18.47       15.88     18.80 o
  11   6   3        8.39        7.88     21.02 o
  12   6   3       25.90       22.78     23.42 o
  -8   7   3        1.89        0.00     24.58 o
  -7   7   3       21.86       44.85     24.58 o
  -6   7   3       52.07       51.79     18.09 o
  -5   7   3       39.61       40.08     17.68 o
  -4   7   3      334.16      325.87     20.30 o
  -3   7   3        4.21        5.85     19.14 o
  -2   7   3       32.14       32.35     12.38 o
  -1   7   3      287.45      338.30     10.34 o
   0   7   3       19.63       17.34     10.40 o
   1   7   3     1297.77     1379.61     24.02 o
   2   7   3      320.24      347.49     12.95 o
   3   7   3      537.90      530.67     15.20 o
   4   7   3      217.67      214.78     12.61 o
   5   7   3      432.82      458.35     15.05 o
   6   7   3      830.86      864.17     24.77 o
   7   7   3      484.26      501.63     19.37 o
   8   7   3      155.84      121.18     16.14 o
   9   7   3       39.73       86.88     15.54 o
  10   7   3       31.10       21.32     20.72 o
  11   7   3        4.43       29.69     20.60 o
  12   7   3       27.87       35.84     22.97 o
  -7   8   3        0.14       22.86     23.49 o
  -6   8   3       22.27       -7.99     24.32 o
  -5   8   3      132.54      126.36     21.32 o
  -4   8   3       58.85       23.83     24.84 o
  -3   8   3      232.18      229.12     19.03 o
  -2   8   3      100.57      100.73     15.35 o
  -1   8   3       13.96       -0.15     11.77 o
   0   8   3      463.52      493.21     11.99 o
   1   8   3       27.40       16.71     11.05 o
   2   8   3       18.41       27.13     10.62 o
   3   8   3       48.62       53.67     10.66 o
   4   8   3        8.40       10.25     14.71 o
   5   8   3      828.23      847.05     24.54 o
   6   8   3       96.33       82.79     14.19 o
   7   8   3       80.52       79.19     15.20 o
   8   8   3       10.89       14.30     20.27 o
   9   8   3      147.81      188.36     16.89 o
  10   8   3       89.30       78.33     17.64 o
  11   8   3      349.33      369.75     24.09 o
  12   8   3        0.05       -5.22     22.41 o
  -7   9   3       24.41       44.32     20.60 o
  -6   9   3        0.53        1.24     24.28 o
  -5   9   3       30.89      -15.69     26.16 o
  -4   9   3        0.64      -13.10     22.22 o
  -3   9   3        1.53       34.83     15.65 o
  -2   9   3      192.24      176.09     19.25 o
  -1   9   3       16.49       15.05     13.65 o
   0   9   3       37.17       30.02     13.14 o
   1   9   3      219.65      178.05     14.96 o
   2   9   3     1897.59     1926.38     39.89 o
   3   9   3      189.55      210.02     14.30 o
   4   9   3     1700.79     1649.82     37.87 o
   5   9   3        0.15      -10.62     17.11 o
   6   9   3       65.62       60.35     13.59 o
   7   9   3       18.64       12.16     18.61 o
   8   9   3       89.37       96.68     16.06 o
   9   9   3       25.84       -1.99     24.21 o
  10   9   3      149.36      154.02     18.73 o
  11   9   3       24.34       37.23     23.76 o
  12   9   3       25.71       33.29     23.12 o
  -6  10   3       47.98       49.58     27.10 o
  -5  10   3       70.81       34.90     27.96 o
  -4  10   3       35.69       53.93     19.03 o
  -3  10   3        0.04      -21.99     21.99 o
  -2  10   3        9.72       18.73     20.90 o
  -1  10   3       40.90       46.56     39.73 o
   0  10   3        3.69      -14.24     14.24 o
   1  10   3        2.55       -7.92     25.01 o
   2  10   3        0.15       15.46     18.01 o
   3  10   3       72.43       81.25     14.86 o
   4  10   3      238.87      287.37     17.64 o
   5  10   3      127.49      139.09     16.33 o
   6  10   3       41.21       50.85     14.64 o
   7  10   3        2.33      -19.37     19.37 o
   8  10   3      247.84      228.37     19.55 o
   9  10   3       42.53       39.56     16.10 o
  10  10   3       98.60       83.39     19.18 o
  11  10   3       48.89       74.72     19.67 o
  12  10   3        8.46        5.48     23.91 o
  -5  11   3       25.83       48.49     25.52 o
  -4  11   3       26.04       21.62     25.30 o
  -3  11   3        0.64        9.95     24.32 o
  -2  11   3      175.12      184.95     20.60 o
  -1  11   3      124.42      149.83     13.45 o
   0  11   3      131.21      146.94     12.82 o
   1  11   3        7.51       27.48     13.58 o
   2  11   3      167.59      146.89     17.86 o
   3  11   3     1025.48     1037.63     30.62 o
   4  11   3        0.06       20.87     18.20 o
   5  11   3        1.04       -9.46     20.04 o
   6  11   3       18.62      -20.49     20.49 o
   7  11   3       43.83        0.94     22.89 o
   8  11   3       44.80       17.26     22.93 o
   9  11   3        0.36      -16.59     21.96 o
  10  11   3       26.51       -7.09     23.57 o
  11  11   3        4.07       10.36     21.84 o
  -4  12   3       16.31       17.08     26.53 o
  -3  12   3      136.30      154.66     23.04 o
  -2  12   3       20.58        7.92     24.96 o
  -1  12   3      108.21       97.61     13.44 o
   0  12   3      225.52      191.02     13.91 o
   1  12   3       84.15      103.08     12.24 o
   2  12   3       31.13       28.45     16.36 o
   3  12   3       77.83       74.57     17.08 o
   4  12   3      289.88      298.03     19.52 o
   5  12   3       54.08       11.26     22.48 o
   6  12   3      364.78      400.82     21.96 o
   7  12   3        1.56       29.35     14.75 o
   8  12   3        0.62       39.14     20.64 o
   9  12   3        0.01       27.77     19.63 o
  10  12   3       93.04       53.89     20.49 o
  11  12   3        3.43      -17.60     26.72 o
  -3  13   3      103.74       94.35     22.89 o
  -2  13   3        9.61       43.57     24.17 o
  -1  13   3       41.94       42.94     17.02 o
   0  13   3      140.84      144.74     14.75 o
   1  13   3       22.36       -2.07     16.21 o
   2  13   3       46.65       24.77     22.03 o
   3  13   3       12.60       37.38     15.31 o
   4  13   3      173.95      200.04     18.80 o
   5  13   3        6.94       17.49     19.97 o
   6  13   3        7.82       -8.44     20.94 o
   7  13   3       54.18       48.94     17.49 o
   8  13   3       15.25        4.65     23.16 o
   9  13   3        0.94        8.63     22.63 o
  10  13   3        1.09       39.56     22.37 o
  -2  14   3       57.48       24.58     28.37 o
  -1  14   3        3.43        1.22     18.15 o
   0  14   3       19.45        1.28     17.49 o
   1  14   3       23.03       45.75     14.46 o
   2  14   3       38.98       32.88     17.83 o
   3  14   3       25.81       37.23     22.71 o
   4  14   3        7.36        6.76     22.18 o
   5  14   3       27.42       68.34     17.45 o
   6  14   3       26.84       12.69     23.76 o
   7  14   3       31.06       22.67     23.61 o
   8  14   3       26.33       -8.78     23.57 o
   9  14   3        0.75       -2.63     23.16 o
   0  15   3       48.49       54.20     16.18 o
   1  15   3        1.66      -15.58     17.93 o
   2  15   3       52.91        8.82     26.53 o
   3  15   3        5.99       12.42     22.48 o
   4  15   3        0.39      -25.07     25.07 o
   5  15   3       16.17       -3.72     25.56 o
   6  15   3        2.89        6.27     22.97 o
   7  15   3        1.94      -25.75     25.75 o
   8  15   3        3.37       33.55     22.82 o
   3  16   3       61.02       50.40     25.45 o
   4  16   3       27.39        8.11     25.41 o
   5  16   3       11.93       35.02     23.19 o
   6  16   3        1.06       27.28     22.74 o
  -4 -16   4        3.22       34.15     23.72 o
  -3 -16   4        4.47       31.38     26.27 o
  -2 -16   4        0.86       27.13     18.73 o
  -7 -15   4       13.68        9.46     24.39 o
  -6 -15   4        0.56        2.59     25.37 o
  -5 -15   4       33.18       38.02     25.97 o
  -4 -15   4       14.94      -11.26     25.22 o
  -3 -15   4       19.22       29.95     25.93 o
  -2 -15   4       58.51       82.57     20.15 o
  -1 -15   4        0.02      -17.97     17.97 o
   0 -15   4        6.12       -7.91     17.46 o
   1 -15   4        2.57       17.10     19.23 o
  -8 -14   4        1.36       -1.35     23.98 o
  -7 -14   4       27.57       28.94     23.23 o
  -6 -14   4       41.03       48.38     17.79 o
  -5 -14   4       54.32       24.47     24.81 o
  -4 -14   4        3.23      -22.22     22.22 o
  -3 -14   4       18.98       15.01     18.35 o
  -2 -14   4       38.16       22.74     23.04 o
  -1 -14   4       26.52       14.84     17.71 o
   0 -14   4       31.69       22.58     17.04 o
   1 -14   4       23.76        7.12     17.51 o
   2 -14   4       12.32       17.00     25.45 o
  -9 -13   4       12.41       27.10     18.16 o
  -8 -13   4        0.11        3.75     23.01 o
  -7 -13   4       12.29       24.58     19.78 o
  -6 -13   4      125.34      130.60     20.04 o
  -5 -13   4        1.39      -20.87     20.87 o
  -4 -13   4       37.85      -23.27     23.27 o
  -3 -13   4       48.18        7.24     21.20 o
  -2 -13   4        0.66      -15.46     21.80 o
  -1 -13   4        4.70        4.51     17.92 o
   0 -13   4       47.19       73.29     17.77 o
   1 -13   4        0.11       -2.68     22.29 o
   2 -13   4       10.13       10.70     23.72 o
   3 -13   4        1.78      -26.42     26.42 o
   4 -13   4        0.83        9.46     25.82 o
 -10 -12   4        0.24        5.44     22.26 o
  -9 -12   4       76.73       64.06     20.00 o
  -8 -12   4        9.74      -23.68     23.68 o
  -7 -12   4       19.79       -1.09     20.49 o
  -6 -12   4        0.09       10.28     19.93 o
  -5 -12   4       34.47       42.41     15.88 o
  -4 -12   4       24.72       31.34     18.69 o
  -3 -12   4       78.62       79.30     16.33 o
  -2 -12   4      211.59      177.14     18.77 o
  -1 -12   4       24.14        8.26     17.60 o
   0 -12   4       63.63       54.16     15.99 o
   1 -12   4       15.79       21.14     14.75 o
   2 -12   4        4.62      -15.05     24.24 o
   3 -12   4       21.05       -6.91     25.63 o
   4 -12   4       16.65       34.75     19.89 o
   5 -12   4        3.08        0.00     26.08 o
 -10 -11   4       14.43       12.99     23.76 o
  -9 -11   4        0.41      -22.63     22.63 o
  -8 -11   4       26.39       41.81     16.29 o
  -7 -11   4        1.34       16.33     20.23 o
  -6 -11   4        0.16      -18.05     19.18 o
  -5 -11   4       13.51        2.74     18.88 o
  -4 -11   4       70.87       97.95     16.40 o
  -3 -11   4        5.61        0.00     18.31 o
  -2 -11   4       32.70       30.17     14.97 o
  -1 -11   4       77.87       67.60     11.60 o
   0 -11   4        2.17       10.06     12.17 o
   1 -11   4       17.27       13.45     15.59 o
   2 -11   4       83.92       66.80     18.09 o
   3 -11   4        4.34      -13.55     23.08 o
   4 -11   4        6.43       16.85     23.42 o
   5 -11   4       24.71      -27.13     27.13 o
   6 -11   4        6.65       48.45     26.35 o
 -11 -10   4        5.01       -6.91     22.18 o
 -10 -10   4       11.03       18.73     21.09 o
  -9 -10   4       22.25       39.29     22.41 o
  -8 -10   4       14.52       15.69     18.92 o
  -7 -10   4        5.15       -5.85     20.08 o
  -6 -10   4       17.15       -3.53     19.48 o
  -5 -10   4       39.86       -8.37     19.33 o
  -4 -10   4      164.39      192.64     16.63 o
  -3 -10   4        3.82        9.19     17.26 o
  -2 -10   4        0.55       12.69     17.04 o
  -1 -10   4       69.44       89.87     18.71 o
   0 -10   4       23.93       30.74     11.54 o
   1 -10   4        4.59       14.95     16.79 o
   2 -10   4       34.51       19.48     21.43 o
   3 -10   4       15.94       18.80     22.86 o
   4 -10   4      155.68      151.77     20.23 o
   5 -10   4       95.44       66.88     20.19 o
   6 -10   4       35.96       44.55     26.23 o
   7 -10   4        0.04       -5.44     23.64 o
 -11  -9   4        0.00       -4.02     23.27 o
 -10  -9   4       10.84       30.40     18.28 o
  -9  -9   4       32.12       43.20     22.78 o
  -8  -9   4       21.66      -20.57     20.57 o
  -7  -9   4      928.71      922.00     27.43 o
  -6  -9   4       25.08       46.35     13.85 o
  -5  -9   4        5.37        2.29     16.59 o
  -4  -9   4       23.85       20.12     18.01 o
  -3  -9   4        7.05       25.45     15.35 o
  -2  -9   4        8.42      -16.36     16.36 o
  -1  -9   4       17.34        9.58     15.69 o
   0  -9   4        0.44       17.28     11.39 o
   1  -9   4        3.65        2.17     12.31 o
   2  -9   4        5.29       26.38     18.69 o
   3  -9   4       15.48       38.06     20.57 o
   4  -9   4       99.68      109.21     18.84 o
   5  -9   4        6.14      -23.57     23.57 o
   6  -9   4        0.12       23.87     24.66 o
   7  -9   4        1.62       -5.03     24.28 o
   8  -9   4        5.86        8.33     27.13 o
 -11  -8   4        1.49        6.53     21.92 o
 -10  -8   4       57.09       37.98     18.39 o
  -9  -8   4       29.93       38.47     20.60 o
  -8  -8   4       12.29       30.25     17.38 o
  -7  -8   4        5.42       19.97     19.59 o
  -6  -8   4       34.62       37.30     18.84 o
  -5  -8   4       26.28       12.05     16.10 o
  -4  -8   4     1005.04     1092.24     31.04 o
  -3  -8   4      140.76      173.05     12.72 o
  -2  -8   4      247.59      268.87     13.85 o
  -1  -8   4      283.04      306.60     12.85 o
   0  -8   4      221.27      222.34      9.53 o
   1  -8   4       25.69       42.01      7.74 o
   2  -8   4      379.45      398.64     18.73 o
   3  -8   4      323.65      298.29     19.22 o
   4  -8   4      162.56      175.45     17.45 o
   5  -8   4      316.55      268.72     21.35 o
   6  -8   4      287.73      357.74     22.89 o
   7  -8   4       20.73       39.41     22.48 o
   8  -8   4       25.39       47.14     19.03 o
 -11  -7   4        3.70      -19.25     23.46 o
 -10  -7   4       21.89       19.48     21.69 o
  -9  -7   4        5.88        8.29     19.10 o
  -8  -7   4      155.92      154.62     17.60 o
  -7  -7   4      155.45      132.37     16.48 o
  -6  -7   4       10.64       24.73     16.89 o
  -5  -7   4        0.58       -0.68     15.35 o
  -4  -7   4       14.13       14.90     14.00 o
  -3  -7   4       78.62       83.65     10.81 o
  -2  -7   4       12.12       -2.06     13.66 o
  -1  -7   4     1641.98     1847.48     26.83 o
   0  -7   4      651.94      662.21     13.67 o
   1  -7   4      463.80      502.48     11.19 o
   2  -7   4       54.98       54.49     11.67 o
   3  -7   4       40.61       18.84     17.34 o
   4  -7   4      172.86      164.38     17.04 o
   5  -7   4       36.30      -10.28     22.48 o
   6  -7   4        8.19       34.42     21.58 o
   7  -7   4       69.44       57.83     18.58 o
   8  -7   4        3.54       28.75     23.08 o
   9  -7   4       10.55       17.41     24.36 o
 -11  -6   4        6.75        2.55     22.29 o
 -10  -6   4        1.83        2.25     22.18 o
  -9  -6   4      137.78      138.26     18.69 o
  -8  -6   4       66.98      100.84     16.29 o
  -7  -6   4       62.77       28.11     18.84 o
  -6  -6   4       71.93       82.12     13.14 o
  -5  -6   4      773.13      816.77     23.42 o
  -4  -6   4      691.99      679.56     19.93 o
  -3  -6   4      178.34      198.98     11.45 o
  -2  -6   4      913.31      861.05     23.57 o
  -1  -6   4      133.36      126.54      7.48 o
   0  -6   4      593.29      621.68     19.23 o
   1  -6   4     1609.47     1597.13     22.20 o
   2  -6   4      138.38      175.12     11.93 o
   3  -6   4       26.48        9.53     15.50 o
   4  -6   4        4.53       -1.35     15.88 o
   5  -6   4      313.80      327.56     19.48 o
   6  -6   4        1.18      -21.50     21.50 o
   7  -6   4        0.03       11.90     21.02 o
   8  -6   4       27.27       12.31     23.42 o
   9  -6   4        0.12      -24.28     24.28 o
 -11  -5   4       24.65       30.36     22.97 o
 -10  -5   4       62.75       29.09     22.48 o
  -9  -5   4       11.74       24.06     20.98 o
  -8  -5   4       28.41       34.72     17.86 o
  -7  -5   4       74.27       83.28     14.04 o
  -6  -5   4        1.21        5.97     15.73 o
  -5  -5   4      160.75      167.65     11.75 o
  -4  -5   4      534.53      570.01     18.28 o
  -3  -5   4      545.82      551.20     17.60 o
  -2  -5   4     8332.93     8331.63     59.45 o
  -1  -5   4       22.48        3.45      9.60 o
   0  -5   4        1.41       -9.02      9.02 o
   1  -5   4      348.89      336.99      8.95 o
   2  -5   4      103.16      122.95     10.81 o
   3  -5   4      228.72      222.03     12.35 o
   4  -5   4      606.40      523.81     16.55 o
   5  -5   4        7.15        2.10     17.38 o
   6  -5   4      462.94      482.30     21.65 o
   7  -5   4       81.00       56.67     18.24 o
   8  -5   4       71.22       62.11     18.35 o
   9  -5   4      124.39      160.25     20.94 o
  10  -5   4       21.88       32.13     27.02 o
 -11  -4   4        0.78      -10.13     24.21 o
 -10  -4   4        6.56      -21.24     22.56 o
  -9  -4   4      130.39      105.95     18.28 o
  -8  -4   4       52.32       64.44     15.09 o
  -7  -4   4      251.89      220.26     17.56 o
  -6  -4   4        1.51      -16.55     16.55 o
  -5  -4   4      289.76      326.62     13.74 o
  -4  -4   4       78.31       81.59     10.10 o
  -3  -4   4       46.09       52.24      9.46 o
  -2  -4   4       27.53       12.31     12.54 o
  -1  -4   4      207.98      212.26      7.66 o
   0  -4   4      628.27      633.25     27.10 o
   1  -4   4      595.52      559.66     11.54 o
   2  -4   4      927.62     1022.62     24.51 o
   3  -4   4      919.74      940.01     25.30 o
   4  -4   4      936.00      967.86     27.62 o
   5  -4   4      100.87      105.27     12.42 o
   6  -4   4        0.76        5.14     18.43 o
   7  -4   4       38.46       26.38     20.57 o
   8  -4   4      387.87      387.27     22.97 o
   9  -4   4      153.63      184.05     19.48 o
  10  -4   4       65.90        7.58     26.50 o
 -11  -3   4        0.01       23.04     22.18 o
 -10  -3   4       34.27        7.88     22.26 o
  -9  -3   4      101.68      101.63     18.99 o
  -8  -3   4        5.41       -4.35     19.37 o
  -7  -3   4      131.44      143.82     15.88 o
  -6  -3   4      117.78      143.48     12.57 o
  -5  -3   4      108.02      102.27     10.96 o
  -4  -3   4      124.82      124.75     10.40 o
  -3  -3   4      158.09      141.68      9.83 o
  -2  -3   4        0.17        3.45     11.60 o
  -1  -3   4     1376.98     1331.09     16.41 o
   0  -3   4    30834.25    28563.03    344.32 o
   1  -3   4        8.77       -9.24      9.24 o
   2  -3   4       33.20       45.79      9.34 o
   3  -3   4      854.77      887.44     23.19 o
   4  -3   4      615.92      654.71     19.37 o
   5  -3   4        9.95       23.04     13.44 o
   6  -3   4       35.42       47.25     12.16 o
   7  -3   4      180.05      168.25     16.70 o
   8  -3   4      387.42      435.35     23.04 o
   9  -3   4       40.64        5.22     23.61 o
  10  -3   4        0.46       27.62     22.78 o
  11  -3   4       81.97      141.90     20.94 o
 -11  -2   4        5.69       11.86     24.28 o
 -10  -2   4        0.12       -4.62     21.92 o
  -9  -2   4        9.16      -23.01     23.01 o
  -8  -2   4       27.76       28.60     15.27 o
  -7  -2   4       83.73       91.72     14.75 o
  -6  -2   4      551.09      550.87     17.64 o
  -5  -2   4       91.17       65.15     10.25 o
  -4  -2   4     2323.60     1688.14     45.15 o
  -3  -2   4      330.17      410.54     12.46 o
  -2  -2   4     1532.15     1438.94     23.83 o
  -1  -2   4     1188.92     1056.32     14.66 o
   0  -2   4     1336.53     1191.83     14.24 o
   1  -2   4     6041.94     5544.38     66.58 o
   2  -2   4       38.79       39.63      9.42 o
   3  -2   4       34.48       17.34     13.92 o
   4  -2   4     1247.11     1325.19     27.40 o
   5  -2   4       11.86        6.87     13.59 o
   6  -2   4       86.14       86.47     11.86 o
   7  -2   4      196.54      215.95     16.96 o
   8  -2   4      567.49      550.49     23.57 o
   9  -2   4       17.82       -6.94     21.17 o
  10  -2   4       11.08      -15.91     23.53 o
  11  -2   4       67.04       49.16     21.17 o
 -11  -1   4       13.10       35.02     22.93 o
 -10  -1   4        4.69       36.48     20.00 o
  -9  -1   4      354.49      291.87     21.84 o
  -8  -1   4      470.72      436.51     23.12 o
  -7  -1   4      123.75      104.26     15.91 o
  -6  -1   4       14.63       13.10     15.84 o
  -5  -1   4        8.54       -4.39     13.77 o
  -4  -1   4      953.58     1026.63     26.31 o
  -3  -1   4       59.51       73.52      9.83 o
  -2  -1   4     1698.66     1587.78     24.81 o
  -1  -1   4     4908.87     4737.94     57.50 o
   0  -1   4      287.03      271.07      7.13 o
   1  -1   4    11601.49    11130.26     34.54 o
   2  -1   4     1963.68     1738.73     26.08 o
   3  -1   4     8599.63     8673.38     54.08 o
   4  -1   4      230.86      219.29     11.03 o
   5  -1   4       75.78       62.83     10.25 o
   6  -1   4        8.66        1.76     14.60 o
   7  -1   4      127.38      123.81     15.46 o
   8  -1   4        0.26        9.80     19.70 o
   9  -1   4        0.02       16.21     20.64 o
  10  -1   4       62.57       62.68     18.09 o
  11  -1   4       16.76      -15.01     24.88 o
 -11   0   4       24.41       29.05     26.57 o
 -10   0   4        6.21        3.64     23.08 o
  -9   0   4        4.06       23.49     21.20 o
  -8   0   4       61.24       51.87     16.81 o
  -7   0   4        3.09        4.77     22.11 o
  -6   0   4     1668.26     1616.46     37.04 o
  -5   0   4      400.93      389.71     14.37 o
  -4   0   4    10223.15    10620.33     72.43 o
  -3   0   4      149.30      170.80     10.77 o
  -2   0   4     7109.75     7143.17     47.70 o
  -1   0   4      532.02      518.12     10.19 o
   0   0   4    10476.15    10072.85     31.42 o
   1   0   4      320.82      255.42      6.90 o
   2   0   4     7665.81     7261.20     42.03 o
   3   0   4      479.79      480.16     15.05 o
   4   0   4     1558.32     1505.56     26.42 o
   5   0   4      472.79      480.65     13.96 o
   6   0   4     1146.19     1186.62     29.99 o
   7   0   4       74.15       87.14     11.82 o
   8   0   4      552.98      549.89     21.88 o
   9   0   4       48.25       51.23     17.94 o
  10   0   4       25.76        1.05     20.75 o
  11   0   4       60.20       81.89     18.01 o
  12   0   4        0.02      -24.66     24.66 o
 -10   1   4       17.87       38.81     22.59 o
  -9   1   4        2.14        2.21     21.58 o
  -8   1   4       60.16       44.62     16.85 o
  -7   1   4       56.06       62.60     16.14 o
  -6   1   4      249.72      250.06     17.11 o
  -5   1   4       19.33        1.20     14.60 o
  -4   1   4      418.11      402.77     14.30 o
  -3   1   4     7233.52     7738.17     57.95 o
  -2   1   4     2285.78     2244.18     29.72 o
  -1   1   4      951.09      924.80     13.98 o
   0   1   4     1118.29     1053.79     13.32 o
   1   1   4    14034.97    13265.46     36.49 o
   2   1   4      465.17      464.70     13.59 o
   3   1   4       41.72        0.26     13.40 o
   4   1   4      237.29      252.09     11.03 o
   5   1   4      959.80      964.41     24.58 o
   6   1   4        7.14       24.36     13.55 o
   7   1   4       77.11       71.95     11.71 o
   8   1   4       34.87       22.74     18.95 o
   9   1   4      164.32      217.90     18.13 o
  10   1   4        7.21       -3.04     22.11 o
  11   1   4        1.91      -18.77     22.71 o
  12   1   4       19.77       43.72     25.67 o
 -10   2   4        0.48       11.82     18.88 o
  -9   2   4        0.02       33.25     22.44 o
  -8   2   4      181.30      179.92     19.48 o
  -7   2   4       16.97       27.88     20.08 o
  -6   2   4        6.94       22.52     17.15 o
  -5   2   4        1.15       28.37     11.15 o
  -4   2   4        7.96       -3.19     14.19 o
  -3   2   4      385.25      419.96     13.66 o
  -2   2   4     2483.04     2553.96     33.06 o
  -1   2   4       90.27       98.18      6.97 o
   0   2   4     1006.85     1006.79     23.85 o
   1   2   4     4707.20     4662.83     24.44 o
   2   2   4      683.20      752.36     18.24 o
   3   2   4       64.08       59.52      9.42 o
   4   2   4     1310.45     1221.94     24.43 o
   5   2   4      236.30      235.99     11.56 o
   6   2   4       11.74       19.63     13.29 o
   7   2   4       26.55       11.37     15.35 o
   8   2   4       93.31       97.13     14.56 o
   9   2   4      188.54      243.08     17.56 o
  10   2   4      112.70      123.17     18.77 o
  11   2   4       45.38       -1.16     25.00 o
  12   2   4        3.56        9.01     25.45 o
 -10   3   4        6.24       -4.13     26.38 o
  -9   3   4        8.87      -10.81     23.83 o
  -8   3   4       45.06       58.06     16.78 o
  -7   3   4      159.09      179.96     17.38 o
  -6   3   4       24.51       28.82     18.92 o
  -5   3   4       52.42       29.46     17.86 o
  -4   3   4      229.89      271.91     13.92 o
  -3   3   4     4022.69     4704.43     50.67 o
  -2   3   4      245.15      216.81     11.75 o
  -1   3   4      272.31      318.21      8.28 o
   0   3   4        2.16       -2.91      8.97 o
   1   3   4      124.27      102.64      8.09 o
   2   3   4     3156.93     2947.53     31.04 o
   3   3   4     3821.88     3763.47     36.48 o
   4   3   4      147.90      118.97      9.91 o
   5   3   4       29.92       24.13      9.04 o
   6   3   4     1308.81     1378.82     30.77 o
   7   3   4        1.52       -3.79     14.07 o
   8   3   4      303.49      330.86     17.68 o
   9   3   4       13.40       18.09     19.85 o
  10   3   4      292.97      259.03     21.20 o
  11   3   4        4.29       20.08     20.83 o
  12   3   4        1.64       21.54     19.82 o
  -9   4   4        0.13       -2.51     24.17 o
  -8   4   4        2.33       -5.63     22.59 o
  -7   4   4        6.12        7.88     21.35 o
  -6   4   4       21.46       18.09     19.52 o
  -5   4   4        3.36       32.69     17.56 o
  -4   4   4       20.91       18.92     11.03 o
  -3   4   4        6.73      -15.54     15.54 o
  -2   4   4      334.01      327.00     12.95 o
  -1   4   4      146.07      187.37     12.93 o
   0   4   4      215.32      206.74      7.69 o
   1   4   4     2280.82     2385.78     30.46 o
   2   4   4     1396.27     1342.79     24.09 o
   3   4   4      832.42      875.65     21.84 o
   4   4   4      650.27      618.80     17.11 o
   5   4   4      176.03      149.93     11.03 o
   6   4   4       37.06       13.10     14.49 o
   7   4   4        3.37       17.79     14.56 o
   8   4   4        4.30       24.39     16.44 o
   9   4   4        0.93       19.82     18.35 o
  10   4   4       10.63       10.70     20.87 o
  11   4   4        1.07       12.20     21.69 o
  12   4   4        0.88      -23.79     23.79 o
  -9   5   4        0.14       16.06     24.32 o
  -8   5   4        2.14        8.37     23.42 o
  -7   5   4       27.69       54.31     17.38 o
  -6   5   4      151.47      135.78     18.73 o
  -5   5   4       72.44       70.71     16.18 o
  -4   5   4      181.86      194.44     16.44 o
  -3   5   4      212.06      237.11     13.85 o
  -2   5   4       61.54       49.76     10.58 o
  -1   5   4      265.85      242.70     10.66 o
   0   5   4       91.57       90.88      7.34 o
   1   5   4       43.66       39.95     11.80 o
   2   5   4     7738.90     8075.00     57.05 o
   3   5   4      595.45      586.03     17.34 o
   4   5   4       39.20       26.35      8.97 o
   5   5   4        0.27       15.46     12.69 o
   6   5   4      552.35      526.47     15.95 o
   7   5   4        1.47      -13.06     15.54 o
   8   5   4      193.50      202.62     16.48 o
   9   5   4       36.55       53.22     14.67 o
  10   5   4      176.99      209.00     18.73 o
  11   5   4       10.03      -22.71     22.71 o
  12   5   4       15.87        8.78     25.15 o
  -8   6   4        2.46       21.50     23.57 o
  -7   6   4       28.99       21.43     22.29 o
  -6   6   4      214.21      195.16     20.72 o
  -5   6   4      466.16      461.77     22.26 o
  -4   6   4        9.20       -3.11     20.04 o
  -3   6   4        5.14        8.82     17.71 o
  -2   6   4      399.26      388.32     16.74 o
  -1   6   4       60.58       87.27     14.71 o
   0   6   4      168.54      182.15      9.01 o
   1   6   4        0.53        3.82      9.44 o
   2   6   4      218.47      257.27     12.01 o
   3   6   4     1434.08     1308.37     28.37 o
   4   6   4      170.03      157.36     10.96 o
   5   6   4      527.89      586.78     17.15 o
   6   6   4        8.53       22.97     14.15 o
   7   6   4        3.75       -4.77     16.06 o
   8   6   4       26.88       35.62     13.44 o
   9   6   4        3.41       35.50     18.77 o
  10   6   4        0.00        2.96     18.54 o
  11   6   4       21.17       13.40     21.73 o
  12   6   4       26.69        7.54     22.67 o
  -8   7   4        3.61       25.67     24.36 o
  -7   7   4        7.73       16.96     24.88 o
  -6   7   4       92.13       90.22     17.71 o
  -5   7   4        0.05       -9.68     22.03 o
  -4   7   4       37.60       41.17     21.13 o
  -3   7   4      141.78      140.63     17.15 o
  -2   7   4       46.67       68.27     13.62 o
  -1   7   4      289.82      353.99     10.66 o
   0   7   4      277.68      300.25     17.15 o
   1   7   4     1069.60     1243.33     21.16 o
   2   7   4      387.61      396.39     13.85 o
   3   7   4     1118.75     1169.85     28.34 o
   4   7   4        7.81       13.70     13.62 o
   5   7   4       17.19       -4.73     14.56 o
   6   7   4      211.25      209.94     13.59 o
   7   7   4      175.41      165.51     15.46 o
   8   7   4        0.07       17.64     17.41 o
   9   7   4        2.25       40.61     13.85 o
  10   7   4       24.14        4.05     19.74 o
  11   7   4        3.44      -22.41     22.41 o
  12   7   4       26.37        2.55     23.79 o
  -7   8   4        0.10       -2.59     25.63 o
  -6   8   4        2.51       15.20     24.17 o
  -5   8   4      863.79      836.17     29.91 o
  -4   8   4      640.68      593.27     25.86 o
  -3   8   4      242.37      253.18     19.67 o
  -2   8   4       24.75       24.28     19.89 o
  -1   8   4       79.93       80.35     10.51 o
   0   8   4     1001.95     1158.02     46.18 o
   1   8   4      116.45      108.36      8.72 o
   2   8   4      352.97      378.98     14.79 o
   3   8   4       12.33       23.61     15.35 o
   4   8   4       55.70       57.27     10.66 o
   5   8   4       38.82       60.16     11.45 o
   6   8   4       21.37       22.74     12.99 o
   7   8   4       84.55       46.61     15.35 o
   8   8   4       45.11       37.08     19.52 o
   9   8   4       37.61       50.14     15.27 o
  10   8   4        8.37      -22.07     22.07 o
  11   8   4        0.34      -22.89     22.89 o
  12   8   4        2.09        9.04     22.26 o
  -6   9   4        9.17        5.07     25.33 o
  -5   9   4       36.82        4.58     27.25 o
  -4   9   4      183.26      167.53     20.72 o
  -3   9   4       27.54      -11.18     22.59 o
  -2   9   4       23.61       40.57     21.20 o
  -1   9   4        0.68       -8.47     18.75 o
   0   9   4       90.54       88.47     10.74 o
   1   9   4      134.54      143.91     11.71 o
   2   9   4      103.28       80.01     12.57 o
   3   9   4      284.60      288.19     15.09 o
   4   9   4      466.92      453.03     19.22 o
   5   9   4       81.74       57.61     13.89 o
   6   9   4       65.23       57.61     14.67 o
   7   9   4      698.10      696.48     23.16 o
   8   9   4       26.73       34.08     19.93 o
   9   9   4       58.31       71.57     15.65 o
  10   9   4        9.26       41.06     20.90 o
  11   9   4       20.94        1.20     24.02 o
  12   9   4        2.58       26.50     21.84 o
  -6  10   4        9.60       17.79     27.28 o
  -5  10   4       14.33        9.83     24.17 o
  -4  10   4        2.59      -23.57     24.02 o
  -3  10   4       50.36       41.32     18.39 o
  -2  10   4      114.72      116.76     18.84 o
  -1  10   4        6.53       -0.95     23.27 o
   0  10   4      437.29      448.31     15.58 o
   1  10   4        4.74      -13.40     13.40 o
   2  10   4      116.81      127.19     15.54 o
   3  10   4      134.84      101.22     16.18 o
   4  10   4       96.25      138.90     16.36 o
   5  10   4        5.26        7.88     18.09 o
   6  10   4       12.60       -0.83     20.08 o
   7  10   4      132.72      123.92     17.41 o
   8  10   4        0.48       -4.77     19.40 o
   9  10   4       28.27       17.79     22.18 o
  10  10   4       81.19       55.47     19.03 o
  11  10   4        1.15       23.57     22.59 o
  12  10   4        9.43       24.54     22.18 o
  -5  11   4       78.87      147.72     21.24 o
  -4  11   4        3.46       25.75     26.27 o
  -3  11   4        3.64        0.00     23.34 o
  -2  11   4      343.59      379.92     23.68 o
  -1  11   4        3.82        7.94     16.10 o
   0  11   4       70.35       55.00     13.46 o
   1  11   4      509.42      528.12     26.57 o
   2  11   4       15.53       34.94     19.10 o
   3  11   4      426.94      444.09     21.50 o
   4  11   4      194.19      166.26     17.71 o
   5  11   4      425.95      384.80     21.09 o
   6  11   4       52.09       33.06     20.08 o
   7  11   4      338.74      293.18     21.88 o
   8  11   4        0.01        0.00     20.72 o
   9  11   4        0.37        4.43     20.60 o
  10  11   4       12.05       42.60     21.69 o
  11  11   4       24.82       36.18     22.07 o
  -4  12   4        3.78       32.13     26.65 o
  -3  12   4        6.68       19.85     25.37 o
  -2  12   4       94.42       94.09     20.72 o
  -1  12   4       63.56       61.76     13.44 o
   0  12   4        4.63      -15.06     31.38 o
   1  12   4        5.48       15.19     17.11 o
   2  12   4      219.17      185.89     18.95 o
   3  12   4       91.73       92.36     16.85 o
   4  12   4       67.55       57.42     15.99 o
   5  12   4      139.55      131.09     16.93 o
   6  12   4        1.93        7.81     19.44 o
   7  12   4      250.82      279.41     20.27 o
   8  12   4      104.40       92.89     17.90 o
   9  12   4       62.06       63.24     17.94 o
  10  12   4        9.67      -23.68     23.68 o
  11  12   4        5.04      -26.57     26.57 o
  -3  13   4       55.40       94.46     21.88 o
  -2  13   4        0.46      -27.66     27.66 o
  -1  13   4      115.21      118.98     14.85 o
   0  13   4        2.87        2.86     16.31 o
   1  13   4        5.15        1.76     31.51 o
   2  13   4       18.13        8.37     22.71 o
   3  13   4        0.68        0.00     21.05 o
   4  13   4       21.16       23.49     15.09 o
   5  13   4        0.23      -10.40     21.47 o
   6  13   4       78.26       79.71     16.81 o
   7  13   4       76.55       41.88     17.26 o
   8  13   4        1.92        0.00     21.47 o
   9  13   4        5.91       19.74     21.09 o
  10  13   4        6.63      -10.55     24.06 o
  -1  14   4       20.69       -8.48     17.83 o
   0  14   4        2.59       16.30     31.02 o
   1  14   4       21.31        0.61     16.58 o
   2  14   4        0.06       19.67     20.79 o
   3  14   4        0.21       -7.99     21.80 o
   4  14   4       65.85       71.46     17.90 o
   5  14   4      113.88      120.81     18.65 o
   6  14   4       33.33       41.77     23.08 o
   7  14   4       54.35       29.99     24.43 o
   8  14   4       10.67       26.27     23.23 o
   9  14   4        0.73       40.83     21.43 o
   0  15   4        2.76       12.24     17.71 o
   1  15   4        3.49        5.73     25.01 o
   2  15   4       36.48       28.03     25.48 o
   3  15   4        2.45        3.75     24.32 o
   4  15   4       14.80       -4.99     22.89 o
   5  15   4        2.37        9.95     23.87 o
   6  15   4        1.61       30.29     22.29 o
   7  15   4       20.70       -7.77     25.45 o
   8  15   4        6.61        1.35     25.78 o
   3  16   4       26.85      -13.77     26.61 o
   4  16   4       12.95       32.69     25.63 o
   5  16   4       12.81       -8.14     25.97 o
   6  16   4      111.02      131.73     22.14 o
  -3 -16   5        3.26        8.29     25.52 o
  -7 -15   5        5.18       11.00     23.68 o
  -6 -15   5        1.16       14.56     25.48 o
  -5 -15   5        3.47       32.43     17.34 o
  -4 -15   5       13.10       -3.83     24.21 o
  -3 -15   5        8.06      -15.16     25.15 o
  -2 -15   5        8.48       -6.31     25.93 o
  -1 -15   5       22.66       20.86     15.52 o
   0 -15   5       14.31       29.86     16.94 o
   1 -15   5       36.54       50.12     25.35 o
  -8 -14   5        1.06       14.94     24.43 o
  -7 -14   5        0.88       -7.69     23.72 o
  -6 -14   5        4.16        0.00     22.44 o
  -5 -14   5        0.55      -23.01     23.01 o
  -4 -14   5        0.81       34.94     21.17 o
  -3 -14   5        0.01        6.91     21.50 o
  -2 -14   5      261.73      298.55     23.08 o
  -1 -14   5       17.33       18.32     17.39 o
   0 -14   5        8.55       -4.90     30.51 o
   1 -14   5        2.04        6.29     17.22 o
   2 -14   5        1.40       43.31     19.22 o
  -9 -13   5        0.00       13.55     24.09 o
  -8 -13   5        4.74       15.31     24.21 o
  -7 -13   5        6.88       40.87     16.51 o
  -6 -13   5       17.45       17.00     19.93 o
  -5 -13   5       10.45       -9.83     22.74 o
  -4 -13   5      111.58      140.02     18.61 o
  -3 -13   5       11.23       38.47     14.82 o
  -2 -13   5        6.91        0.00     20.00 o
  -1 -13   5      151.33      175.37     14.33 o
   0 -13   5      119.75      124.62     13.63 o
   1 -13   5        3.23       -7.16     16.35 o
   2 -13   5        6.39       22.71     22.52 o
   3 -13   5       54.09       71.46     20.98 o
   4 -13   5       60.60       50.25     21.13 o
  -9 -12   5        1.70      -14.15     23.79 o
  -8 -12   5       14.17       33.63     23.49 o
  -7 -12   5        6.94       10.06     20.75 o
  -6 -12   5       82.18       72.51     17.90 o
  -5 -12   5       31.17       35.13     20.12 o
  -4 -12   5      179.61      199.96     18.35 o
  -3 -12   5        5.32       -3.79     18.20 o
  -2 -12   5       59.45      106.85     15.09 o
  -1 -12   5       34.38       24.51     14.72 o
   0 -12   5       31.77       34.98     13.51 o
   1 -12   5       27.72       19.30     17.58 o
   2 -12   5       30.80       35.77     22.74 o
   3 -12   5       41.81       31.15     24.39 o
   4 -12   5       40.35       61.51     19.63 o
   5 -12   5       25.75       34.64     25.97 o
 -10 -11   5        0.33       41.28     21.92 o
  -9 -11   5        1.12      -21.99     23.76 o
  -8 -11   5       27.22       61.92     17.64 o
  -7 -11   5       13.99      -21.54     21.54 o
  -6 -11   5        1.96       13.66     19.33 o
  -5 -11   5        0.38       -0.94     18.28 o
  -4 -11   5        9.70       16.81     19.29 o
  -3 -11   5      224.34      233.25     18.77 o
  -2 -11   5      266.16      238.47     18.43 o
  -1 -11   5        0.41        1.26     15.18 o
   0 -11   5      144.70      119.22     13.06 o
   1 -11   5      140.95      123.14     13.17 o
   2 -11   5        0.95       10.92     19.59 o
   3 -11   5        9.34       16.74     22.29 o
   4 -11   5        3.37      -19.14     24.84 o
   5 -11   5        1.43       24.43     24.36 o
   6 -11   5        5.36       36.33     26.27 o
 -10 -10   5        5.58      -19.22     23.16 o
  -9 -10   5        1.27      -23.12     23.12 o
  -8 -10   5       25.87       47.74     15.20 o
  -7 -10   5      109.61      119.50     16.85 o
  -6 -10   5       18.68       29.95     14.97 o
  -5 -10   5        6.38       18.09     17.98 o
  -4 -10   5        5.18        3.27     18.65 o
  -3 -10   5        5.40       17.26     17.49 o
  -2 -10   5       70.01       94.35     13.89 o
  -1 -10   5      124.08      116.27     11.53 o
   0 -10   5       48.19       50.38     21.69 o
   1 -10   5      140.96      145.03     15.99 o
   2 -10   5        2.93      -21.88     21.88 o
   3 -10   5      109.91       93.15     18.88 o
   4 -10   5        0.02      -12.27     21.43 o
   5 -10   5      114.14      115.25     20.87 o
   6 -10   5       17.06       38.36     24.84 o
   7 -10   5        0.91      -26.61     26.61 o
 -11  -9   5       28.39       46.95     18.77 o
 -10  -9   5       10.21      -17.34     23.23 o
  -9  -9   5        2.72      -22.37     22.37 o
  -8  -9   5       30.20       31.75     20.57 o
  -7  -9   5        2.68      -20.68     20.68 o
  -6  -9   5       17.91       14.41     17.71 o
  -5  -9   5       20.72       28.56     17.15 o
  -4  -9   5      278.74      277.31     17.19 o
  -3  -9   5      158.31      154.40     15.57 o
  -2  -9   5       19.08       19.82     16.89 o
  -1  -9   5       40.57       66.92     11.48 o
   0  -9   5        0.42       12.91     28.28 o
   1  -9   5      257.90      272.58     12.70 o
   2  -9   5      147.32      138.15     16.78 o
   3  -9   5       15.73       36.85     16.14 o
   4  -9   5      168.80      149.37     19.29 o
   5  -9   5      306.55      246.72     21.96 o
   6  -9   5      162.58      167.76     21.20 o
   7  -9   5        0.02      -21.32     26.12 o
   8  -9   5        0.18        2.78     24.51 o
 -11  -8   5        2.42       -4.02     22.89 o
 -10  -8   5        9.74       21.69     20.45 o
  -9  -8   5       99.68       97.73     19.33 o
  -8  -8   5        0.51      -11.71     18.20 o
  -7  -8   5      252.08      237.79     19.07 o
  -6  -8   5      147.24      151.10     16.25 o
  -5  -8   5        5.35        2.93     16.96 o
  -4  -8   5       48.78       41.02     11.86 o
  -3  -8   5      462.28      480.95     16.29 o
  -2  -8   5     1196.91     1243.22     31.79 o
  -1  -8   5      146.51      134.88     11.95 o
   0  -8   5       34.02       40.41      7.92 o
   1  -8   5        0.84       -1.05     11.32 o
   2  -8   5       72.76       44.96     14.97 o
   3  -8   5       30.92       32.91     14.64 o
   4  -8   5        0.05      -17.83     21.05 o
   5  -8   5      247.83      210.69     20.53 o
   6  -8   5       11.52       44.85     23.87 o
   7  -8   5        2.68       42.86     22.74 o
   8  -8   5        1.11       20.57     23.91 o
 -11  -7   5        0.50      -13.21     21.50 o
 -10  -7   5        1.60      -22.52     22.52 o
  -9  -7   5        2.74       32.13     19.44 o
  -8  -7   5        4.59       12.23     17.75 o
  -7  -7   5      111.80      108.05     16.44 o
  -6  -7   5       30.47       39.22     13.32 o
  -5  -7   5       65.75       71.57     13.21 o
  -4  -7   5      174.33      177.37     12.65 o
  -3  -7   5      130.88      136.50     11.60 o
  -2  -7   5       86.97       85.08     10.96 o
  -1  -7   5      534.23      545.08     11.21 o
   0  -7   5       80.52       79.08      7.56 o
   1  -7   5      334.54      353.92     13.30 o
   2  -7   5      116.04      110.38     12.38 o
   3  -7   5        0.57       22.48     15.95 o
   4  -7   5       20.18       16.74     18.80 o
   5  -7   5       12.81       -6.87     21.32 o
   6  -7   5      197.62      175.79     20.04 o
   7  -7   5       79.88       84.14     19.07 o
   8  -7   5       95.19      128.35     20.23 o
   9  -7   5        8.18       41.36     24.92 o
 -11  -6   5       27.79        3.90     24.88 o
 -10  -6   5        1.08        2.33     22.11 o
  -9  -6   5        5.31      -19.93     21.47 o
  -8  -6   5       68.36       78.59     16.03 o
  -7  -6   5       21.96        3.23     17.94 o
  -6  -6   5       10.15       19.48     16.33 o
  -5  -6   5      805.45      826.86     23.83 o
  -4  -6   5        9.86       21.58     13.06 o
  -3  -6   5      534.91      512.66     15.05 o
  -2  -6   5     1977.22     1971.90     34.42 o
  -1  -6   5        3.23        2.09      9.19 o
   0  -6   5      131.64      145.41      8.04 o
   1  -6   5      357.24      358.67      9.74 o
   2  -6   5       92.37       97.43     11.67 o
   3  -6   5        0.69       -9.08     15.09 o
   4  -6   5        9.72        9.57     16.48 o
   5  -6   5        2.94        3.08     19.82 o
   6  -6   5       71.54       82.23     17.19 o
   7  -6   5      100.25       89.73     19.10 o
   8  -6   5        0.02       19.03     20.30 o
   9  -6   5        0.93       15.01     24.88 o
 -11  -5   5        0.31        9.12     22.78 o
 -10  -5   5        1.37        3.45     22.33 o
  -9  -5   5      234.29      267.81     20.45 o
  -8  -5   5       65.31       75.02     16.59 o
  -7  -5   5       11.89        1.58     18.58 o
  -6  -5   5       10.59       37.12     12.72 o
  -5  -5   5      166.04      203.23     12.20 o
  -4  -5   5       88.84       80.95     10.58 o
  -3  -5   5       13.29       15.12     13.66 o
  -2  -5   5        0.00       -9.83     12.99 o
  -1  -5   5     1676.43     1882.04     36.63 o
   0  -5   5        1.66       -9.00      9.00 o
   1  -5   5     2606.74     2600.94     49.71 o
   2  -5   5      209.17      207.17     11.71 o
   3  -5   5      198.44      204.39     12.42 o
   4  -5   5       33.69       47.66     11.93 o
   5  -5   5       60.72       59.41     14.00 o
   6  -5   5       80.59       77.54     16.81 o
   7  -5   5      107.22      106.81     18.20 o
   8  -5   5       14.03       -9.38     22.52 o
   9  -5   5       12.36      -22.71     22.71 o
  10  -5   5        1.52       34.64     24.73 o
 -11  -4   5        2.33        5.22     23.19 o
 -10  -4   5        7.83        2.29     22.67 o
  -9  -4   5       15.65        9.27     19.48 o
  -8  -4   5       28.69        6.23     21.20 o
  -7  -4   5      201.23      214.82     17.86 o
  -6  -4   5      132.50      136.65     12.57 o
  -5  -4   5      150.33      159.43     11.93 o
  -4  -4   5       82.93       97.09     10.21 o
  -3  -4   5        0.09        0.00     12.27 o
  -2  -4   5      361.39      357.77     11.71 o
  -1  -4   5      125.17      127.27      7.38 o
   0  -4   5       37.40      100.10     14.15 o
   1  -4   5       13.80        2.43      9.14 o
   2  -4   5      727.33      778.00     22.74 o
   3  -4   5      945.25     1022.73     26.38 o
   4  -4   5     1231.23     1249.22     30.21 o
   5  -4   5        0.61        0.64     14.67 o
   6  -4   5       56.45       47.03     14.34 o
   7  -4   5       16.23       36.33     15.73 o
   8  -4   5       26.93       -2.93     22.74 o
   9  -4   5      105.02       95.40     18.80 o
  10  -4   5       69.91       95.33     21.05 o
 -11  -3   5        6.20       26.35     23.12 o
 -10  -3   5       17.80       43.91     16.44 o
  -9  -3   5      245.71      263.12     20.30 o
  -8  -3   5       62.37       98.93     15.99 o
  -7  -3   5       46.85       49.09     14.79 o
  -6  -3   5       22.62       12.08     15.35 o
  -5  -3   5      493.24      545.87     16.10 o
  -4  -3   5      207.06      187.01     11.56 o
  -3  -3   5       26.56       13.62     13.47 o
  -2  -3   5        1.78       12.65     12.01 o
  -1  -3   5       70.38       72.65      6.61 o
   0  -3   5      631.58      611.75     27.70 o
   1  -3   5     5188.72     5083.65     29.78 o
   2  -3   5     1003.46     1053.21     23.27 o
   3  -3   5     7032.93     7082.07     56.56 o
   4  -3   5       81.18       76.64     10.88 o
   5  -3   5      103.53      127.94     11.71 o
   6  -3   5       13.48      -17.56     17.56 o
   7  -3   5        0.02      -12.65     19.89 o
   8  -3   5      351.53      307.82     21.32 o
   9  -3   5      120.62      147.76     18.61 o
  10  -3   5        6.17        2.40     24.24 o
  11  -3   5        0.00        0.00     24.81 o
 -11  -2   5       10.29       74.83     17.53 o
 -10  -2   5      108.57       49.88     26.20 o
  -9  -2   5       11.29       37.15     15.50 o
  -8  -2   5       88.63       76.41     16.55 o
  -7  -2   5       30.37       22.78     18.95 o
  -6  -2   5      266.73      247.62     14.75 o
  -5  -2   5       67.92       57.68     10.96 o
  -4  -2   5      809.57      794.96     23.53 o
  -3  -2   5     1358.86     1474.22     27.06 o
  -2  -2   5       38.37       23.76     12.84 o
  -1  -2   5      320.06      326.39      8.52 o
   0  -2   5     1073.11      958.81     14.22 o
   1  -2   5       31.25       43.77      6.70 o
   2  -2   5      607.76      527.11     15.65 o
   3  -2   5     1869.18     1758.06     28.97 o
   4  -2   5      772.31      801.68     20.49 o
   5  -2   5       65.65      106.06     10.51 o
   6  -2   5       92.13       82.64     11.93 o
   7  -2   5       98.40       95.78     15.57 o
   8  -2   5        1.03       -2.59     21.62 o
   9  -2   5      162.92      149.63     18.99 o
  10  -2   5       20.63       33.93     24.77 o
  11  -2   5        3.12       21.99     24.51 o
 -11  -1   5       10.25        5.55     27.06 o
 -10  -1   5       23.20       17.00     23.27 o
  -9  -1   5       27.43        5.37     21.47 o
  -8  -1   5       25.49       33.14     14.97 o
  -7  -1   5      278.92      299.87     18.39 o
  -6  -1   5        0.30       19.97     17.11 o
  -5  -1   5       87.06       88.98     11.15 o
  -4  -1   5     4814.26     4982.68     51.42 o
  -3  -1   5      255.97      232.57     11.37 o
  -2  -1   5      347.82      345.50     11.41 o
  -1  -1   5       20.42        6.63      9.01 o
   0  -1   5       30.67       33.83      6.40 o
   1  -1   5     4766.44     4285.99     24.32 o
   2  -1   5     3797.06     3266.05     32.69 o
   3  -1   5      498.20      473.63     14.45 o
   4  -1   5       52.26       77.84      9.57 o
   5  -1   5      498.51      522.68     16.25 o
   6  -1   5       66.48       58.17     11.22 o
   7  -1   5      107.46      110.83     14.04 o
   8  -1   5       61.77       55.43     15.27 o
   9  -1   5       38.06       35.24     22.52 o
  10  -1   5        3.28        9.76     21.02 o
  11  -1   5        8.86       59.71     17.68 o
 -10   0   5       10.74       17.45     23.34 o
  -9   0   5       37.00        3.30     23.34 o
  -8   0   5       12.01       16.40     19.59 o
  -7   0   5     1318.46     1232.97     33.44 o
  -6   0   5      161.24      186.49     15.80 o
  -5   0   5       22.78       52.88     10.62 o
  -4   0   5       32.44       29.65     10.81 o
  -3   0   5        0.28        1.24     13.55 o
  -2   0   5       16.80        1.35     13.51 o
  -1   0   5       13.22       -5.79     16.96 o
   0   0   5     1363.37     1280.72     15.05 o
   1   0   5     8656.06     8305.84     31.75 o
   2   0   5       14.12      -13.10     13.10 o
   3   0   5     2898.52     2652.51     31.38 o
   4   0   5       47.99       27.02     15.65 o
   5   0   5      267.82      292.13     12.61 o
   6   0   5      101.22      106.92     11.56 o
   7   0   5      257.55      247.89     14.41 o
   8   0   5       33.28       23.53     18.24 o
   9   0   5        3.77       -8.26     20.27 o
  10   0   5        1.16       15.69     15.84 o
  11   0   5        9.14       33.66     22.93 o
  12   0   5        0.25        8.14     23.46 o
 -10   1   5      125.44      140.81     21.73 o
  -9   1   5        8.69       13.70     21.32 o
  -8   1   5       49.45       38.02     20.98 o
  -7   1   5        6.47       18.99     19.67 o
  -6   1   5       88.67      103.88     14.94 o
  -5   1   5      191.98      198.42     13.29 o
  -4   1   5      344.65      342.69     13.55 o
  -3   1   5       40.93       28.15     14.37 o
  -2   1   5        0.78      -12.72     12.72 o
  -1   1   5      245.17      241.67      7.55 o
   0   1   5     7837.71     7599.32     31.78 o
   1   1   5     1884.94     1815.68     17.60 o
   2   1   5     2475.55     2162.86     26.68 o
   3   1   5      178.44      164.68     10.02 o
   4   1   5       25.29       16.55     13.06 o
   5   1   5      140.48      129.85     10.85 o
   6   1   5      437.56      470.89     15.16 o
   7   1   5      138.71      120.06     12.72 o
   8   1   5       91.12       76.11     15.39 o
   9   1   5        4.01        5.33     20.57 o
  10   1   5      137.53      163.93     19.44 o
  11   1   5       22.88       -1.16     22.52 o
  12   1   5        2.86      -19.78     25.75 o
 -10   2   5        0.17        4.05     26.16 o
  -9   2   5       37.68       43.76     23.04 o
  -8   2   5       22.65       22.97     22.41 o
  -7   2   5        7.18       14.49     20.53 o
  -6   2   5        0.01       17.23     18.09 o
  -5   2   5      349.85      372.82     15.91 o
  -4   2   5      133.85      157.55     12.23 o
  -3   2   5       35.13        0.94     14.34 o
  -2   2   5     1306.10     1438.19     27.13 o
  -1   2   5      121.39      134.05     14.79 o
   0   2   5     1506.52     1487.19     16.88 o
   1   2   5      137.19      130.69      7.11 o
   2   2   5      687.83      655.05     18.28 o
   3   2   5      343.84      343.47     11.56 o
   4   2   5     1195.45     1267.05     24.54 o
   5   2   5      139.94      163.67     10.36 o
   6   2   5       38.10       23.68     15.01 o
   7   2   5       14.05       24.21     14.90 o
   8   2   5      280.87      344.38     17.86 o
   9   2   5        3.92        8.71     20.19 o
  10   2   5      498.56      519.00     23.76 o
  11   2   5        3.93      -22.89     24.54 o
  12   2   5        0.00      -14.07     22.22 o
  -9   3   5       30.53       48.30     17.90 o
  -8   3   5        5.62       -8.78     22.78 o
  -7   3   5      129.87      110.19     17.68 o
  -6   3   5       11.72        2.51     19.29 o
  -5   3   5        7.62       27.28     17.94 o
  -4   3   5       13.40       36.33     11.00 o
  -3   3   5        2.44      -14.90     14.90 o
  -2   3   5      577.78      583.82     16.51 o
  -1   3   5       62.51       59.48      8.59 o
   0   3   5       42.01       26.26      7.41 o
   1   3   5     3107.61     3004.60     23.23 o
   2   3   5      665.13      603.75     15.84 o
   3   3   5     1692.16     1587.60     26.42 o
   4   3   5      480.18      464.17     13.92 o
   5   3   5      156.70      156.12     10.88 o
   6   3   5      213.73      229.16     12.23 o
   7   3   5       30.13       37.79     10.66 o
   8   3   5       33.89       23.64     16.81 o
   9   3   5      130.18      136.01     17.19 o
  10   3   5       58.54       77.72     17.98 o
  11   3   5        1.90      -17.79     23.79 o
  12   3   5        0.52      -23.23     23.23 o
  -9   4   5       32.14       11.71     25.82 o
  -8   4   5        3.08       31.30     23.01 o
  -7   4   5        0.00      -20.87     20.87 o
  -6   4   5      122.32      152.45     16.66 o
  -5   4   5       26.29       11.63     19.59 o
  -4   4   5      256.74      287.41     15.24 o
  -3   4   5       48.27       48.98     10.85 o
  -2   4   5     1549.87     1653.50     31.98 o
  -1   4   5      314.13      332.64     17.00 o
   0   4   5      138.31      149.07      7.60 o
   1   4   5      612.54      550.89     11.33 o
   2   4   5     2229.16     2212.06     30.92 o
   3   4   5      739.07      715.21     20.64 o
   4   4   5       30.77        9.50     12.31 o
   5   4   5      106.01      121.07     10.32 o
   6   4   5      813.85      778.94     21.35 o
   7   4   5       19.76       12.80     14.90 o
   8   4   5      127.36      118.48     15.54 o
   9   4   5       19.02       16.36     18.77 o
  10   4   5      126.95       76.82     19.03 o
  11   4   5       15.99       25.41     20.94 o
  12   4   5        9.55       21.24     23.08 o
  -9   5   5       70.78       80.80     21.50 o
  -8   5   5        5.28      -22.14     25.03 o
  -7   5   5       84.44       67.14     18.28 o
  -6   5   5      257.37      243.08     20.75 o
  -5   5   5       59.62       47.78     16.74 o
  -4   5   5       86.31       69.24     15.09 o
  -3   5   5      131.12      139.99     12.87 o
  -2   5   5       19.62       14.52     14.64 o
  -1   5   5       45.18       51.82      7.22 o
   0   5   5      420.59      407.28      9.46 o
   1   5   5     4690.00     5095.95     38.97 o
   2   5   5      626.56      555.71     17.00 o
   3   5   5     4535.80     4829.06     46.99 o
   4   5   5      226.11      209.12     11.15 o
   5   5   5      108.94      116.49     10.32 o
   6   5   5      288.18      295.89     13.47 o
   7   5   5        0.03       12.50     13.89 o
   8   5   5       51.57       63.20     14.26 o
   9   5   5       17.18       -1.73     20.30 o
  10   5   5        0.61        7.81     19.29 o
  11   5   5        2.84        2.21     21.39 o
  12   5   5        2.44      -11.22     23.38 o
  -8   6   5       41.40       37.72     26.05 o
  -7   6   5        0.04       50.18     18.05 o
  -6   6   5       94.47       85.57     18.65 o
  -5   6   5        0.00      -21.77     21.77 o
  -4   6   5      132.69      112.10     16.96 o
  -3   6   5       41.79        7.09     18.99 o
  -2   6   5      358.98      349.37     15.91 o
  -1   6   5        0.68       -8.67      9.88 o
   0   6   5       57.90       67.10      7.14 o
   1   6   5      464.88      504.04     10.76 o
   2   6   5     1485.68     1593.49     30.40 o
   3   6   5     3293.23     3439.67     43.05 o
   4   6   5      991.63     1046.34     26.50 o
   5   6   5       43.12       23.83     15.42 o
   6   6   5       65.18       90.15     10.85 o
   7   6   5      100.25       68.38     13.55 o
   8   6   5       61.43       59.97     14.19 o
   9   6   5      153.01      168.55     18.43 o
  10   6   5      174.43      201.65     18.35 o
  11   6   5       31.48      -23.42     24.36 o
  12   6   5        0.68        6.27     22.11 o
  -8   7   5        4.22       16.63     25.63 o
  -7   7   5      112.45      104.52     19.37 o
  -6   7   5        0.44       20.04     23.94 o
  -5   7   5       81.26       95.36     18.43 o
  -4   7   5       37.67       -4.43     23.12 o
  -3   7   5       32.37       35.77     15.73 o
  -2   7   5      204.04      242.71     16.96 o
  -1   7   5       36.11       30.90      9.72 o
   0   7   5      371.96      408.62     10.93 o
   1   7   5       56.38       87.31      7.86 o
   2   7   5      398.65      373.05     13.70 o
   3   7   5       36.32       56.56     10.58 o
   4   7   5      300.60      311.61     13.51 o
   5   7   5       41.27       36.29     10.55 o
   6   7   5        5.66       23.64     15.09 o
   7   7   5       39.03       50.33     12.95 o
   8   7   5        4.67       25.78     16.33 o
   9   7   5        1.12       16.51     18.39 o
  10   7   5       54.18       70.97     15.69 o
  11   7   5       57.53       74.16     17.00 o
  12   7   5       15.88      -25.37     25.75 o
  -7   8   5        6.87       -5.33     25.82 o
  -6   8   5        7.80       14.45     24.09 o
  -5   8   5      290.33      268.53     23.46 o
  -4   8   5        6.69       25.30     22.52 o
  -3   8   5       93.85       75.74     17.98 o
  -2   8   5        2.26       -7.06     18.43 o
  -1   8   5       68.71       84.34     15.16 o
   0   8   5       19.56       20.43     11.84 o
   1   8   5        0.07      -11.04     11.04 o
   2   8   5      191.54      210.43     12.69 o
   3   8   5        0.22       23.72     14.11 o
   4   8   5       59.97       55.88     11.26 o
   5   8   5     1507.65     1546.31     35.84 o
   6   8   5       66.13       70.93     13.74 o
   7   8   5        6.46       16.93     16.81 o
   8   8   5       57.04       87.41     14.60 o
   9   8   5       11.35       22.86     18.39 o
  10   8   5        3.14       28.11     19.52 o
  11   8   5        4.76       12.76     22.18 o
  12   8   5        0.97       -1.28     22.78 o
  -6   9   5       10.29      -29.05     29.05 o
  -5   9   5       31.83       10.62     26.42 o
  -4   9   5       15.34       11.71     23.16 o
  -3   9   5       24.77       22.07     22.78 o
  -2   9   5       53.50       61.40     17.68 o
  -1   9   5        2.16       25.86     10.87 o
   0   9   5      197.43      177.92     11.86 o
   1   9   5       84.71       65.00      9.95 o
   2   9   5      274.15      198.87     19.10 o
   3   9   5       10.05       16.40     16.14 o
   4   9   5       39.57       55.77     13.47 o
   5   9   5      121.12      158.30     14.45 o
   6   9   5      222.23      199.21     16.89 o
   7   9   5       19.50       42.45     14.11 o
   8   9   5      150.32      129.85     17.26 o
   9   9   5       30.81       28.11     15.16 o
  10   9   5       46.21       17.30     22.44 o
  11   9   5        7.50        5.97     21.88 o
  12   9   5       18.18       29.09     23.49 o
  -5  10   5       54.20       70.41     20.68 o
  -4  10   5      139.22      150.57     20.75 o
  -3  10   5      104.84      151.96     19.07 o
  -2  10   5       15.59       16.74     21.84 o
  -1  10   5      117.78      124.49     37.98 o
   0  10   5       76.45      100.82     15.20 o
   1  10   5       78.39       73.60     16.46 o
   2  10   5       30.03       24.66     17.75 o
   3  10   5       37.86       53.14     14.86 o
   4  10   5      977.07      968.91     28.86 o
   5  10   5       97.42       82.72     16.48 o
   6  10   5      554.54      539.49     22.07 o
   7  10   5        0.66       10.81     19.25 o
   8  10   5       12.46       18.20     20.08 o
   9  10   5        6.44      -16.81     21.39 o
  10  10   5        0.65       11.30     20.45 o
  11  10   5        0.05       22.33     21.69 o
  12  10   5       33.98       36.78     24.62 o
  -5  11   5        1.93      -10.96     26.98 o
  -4  11   5        1.00       -1.24     24.58 o
  -3  11   5        5.61       18.54     26.12 o
  -2  11   5      131.64      123.29     20.98 o
  -1  11   5      107.55      103.14     13.30 o
   0  11   5      114.61      154.13     12.59 o
   1  11   5       96.46       81.78     12.54 o
   2  11   5      166.85      134.28     18.28 o
   3  11   5       76.51       77.57     16.18 o
   4  11   5       30.58       11.11     20.30 o
   5  11   5        2.31       -5.29     19.70 o
   6  11   5      100.18       99.30     16.59 o
   7  11   5      107.49       74.50     17.79 o
   8  11   5       20.75       20.49     21.32 o
   9  11   5        0.20       20.00     20.19 o
  10  11   5       40.15       55.43     15.76 o
  11  11   5        0.34      -15.50     23.68 o
  -4  12   5        2.30        9.57     26.01 o
  -3  12   5        3.36       -1.28     25.78 o
  -2  12   5        0.65       -3.53     26.08 o
  -1  12   5        2.84      -11.69     16.64 o
   0  12   5       79.77       65.84     12.72 o
   1  12   5      442.31      435.21     17.00 o
   2  12   5       10.00       22.14     19.70 o
   3  12   5      289.67      298.51     19.89 o
   4  12   5        1.28      -20.68     20.68 o
   5  12   5        0.01       -2.89     18.69 o
   6  12   5       23.71       27.58     21.28 o
   7  12   5        0.37       -3.08     18.99 o
   8  12   5        0.13      -23.01     23.01 o
   9  12   5        1.08        3.49     21.96 o
  10  12   5       27.45        6.23     23.04 o
  11  12   5        5.17       32.43     22.22 o
  -2  13   5       86.21       54.34     27.25 o
  -1  13   5       50.42       46.78     15.18 o
   0  13   5        5.57       22.79     15.64 o
   1  13   5        6.70        9.46     16.21 o
   2  13   5        5.36       -1.05     21.84 o
   3  13   5      121.87      114.17     17.98 o
   4  13   5       19.16       16.33     16.29 o
   5  13   5       16.83       28.37     19.85 o
   6  13   5       48.25       33.29     20.42 o
   7  13   5        9.83       29.01     21.05 o
   8  13   5        0.70        9.42     22.97 o
   9  13   5        0.16        3.72     23.79 o
  10  13   5        0.51      -25.82     25.82 o
  -1  14   5        4.10        0.85     17.63 o
   0  14   5       89.88      110.33     14.58 o
   1  14   5       11.85        7.05     17.12 o
   2  14   5       21.47       20.00     23.38 o
   3  14   5        7.24       26.65     22.14 o
   4  14   5        1.55      -22.89     22.89 o
   5  14   5        1.10      -20.72     22.18 o
   6  14   5       51.02       31.64     24.92 o
   7  14   5        0.01        1.20     22.97 o
   8  14   5       23.02       30.17     17.60 o
   9  14   5        0.00       18.50     21.05 o
   1  15   5      111.01      118.45     15.41 o
   2  15   5       48.07       34.94     25.26 o
   3  15   5       41.72       49.65     25.63 o
   4  15   5       19.50       29.01     24.84 o
   5  15   5       85.98      101.86     18.54 o
   6  15   5        7.70        6.38     22.89 o
   7  15   5        0.55       31.38     21.73 o
   8  15   5        7.35      -10.81     24.73 o
   4  16   5       50.91       83.54     19.82 o
   5  16   5        2.96       -4.13     26.53 o
  -6 -15   6        3.24       22.63     18.54 o
  -5 -15   6        8.83       31.45     22.44 o
  -4 -15   6       31.59       31.00     24.92 o
  -3 -15   6        0.85      -20.53     23.98 o
  -2 -15   6       43.04       25.63     24.17 o
  -1 -15   6       59.59       66.27     14.95 o
   0 -15   6        8.15       20.55     16.65 o
  -7 -14   6        6.16       -6.53     23.16 o
  -6 -14   6        8.09       18.77     22.63 o
  -5 -14   6      124.22      144.34     20.19 o
  -4 -14   6        0.67        4.73     21.50 o
  -3 -14   6       17.98       18.77     24.32 o
  -2 -14   6       26.73       45.60     24.73 o
  -1 -14   6        0.30      -17.00     17.00 o
   0 -14   6        0.70       -6.17     19.40 o
   1 -14   6       20.00       27.87     17.71 o
   2 -14   6        2.13      -14.56     24.06 o
  -8 -13   6       22.34       28.75     24.51 o
  -7 -13   6        2.52        8.56     21.84 o
  -6 -13   6       53.49       63.31     17.49 o
  -5 -13   6        2.57      -24.09     24.09 o
  -4 -13   6       45.91       40.27     21.50 o
  -3 -13   6       49.74       59.79     16.63 o
  -2 -13   6        0.51      -21.99     21.99 o
  -1 -13   6       65.18       70.97     12.78 o
   0 -13   6       14.74       38.66     15.14 o
   1 -13   6        1.03       10.34     17.60 o
   2 -13   6       24.96        1.20     24.54 o
   3 -13   6       21.74       19.14     27.70 o
   4 -13   6       24.26       21.73     27.36 o
  -9 -12   6       36.19       58.51     17.34 o
  -8 -12   6        0.09      -21.96     21.96 o
  -7 -12   6        1.30       35.50     20.45 o
  -6 -12   6        1.15      -12.95     20.12 o
  -5 -12   6       90.88      106.81     16.21 o
  -4 -12   6       50.94       36.70     22.03 o
  -3 -12   6        5.78       -7.77     18.95 o
  -2 -12   6      101.98      126.40     16.10 o
  -1 -12   6        0.21        6.78     14.78 o
   0 -12   6      299.37      315.20     15.22 o
   1 -12   6       62.22       85.71     12.15 o
   2 -12   6        7.39        7.66     22.78 o
   3 -12   6       37.34       73.22     17.30 o
   4 -12   6        8.08       19.89     24.47 o
   5 -12   6        3.78        6.68     25.56 o
 -10 -11   6        3.12      -25.90     25.90 o
  -9 -11   6        0.28      -20.08     22.26 o
  -8 -11   6       24.63       12.84     22.26 o
  -7 -11   6      104.96      107.75     17.30 o
  -6 -11   6        0.11       35.13     18.99 o
  -5 -11   6        2.26       23.08     19.55 o
  -4 -11   6      117.55      114.54     16.74 o
  -3 -11   6        0.31       -3.53     19.37 o
  -2 -11   6        0.01        2.63     18.77 o
  -1 -11   6       12.90       31.03     21.32 o
   0 -11   6      165.71      207.31     15.11 o
   1 -11   6        5.13       -3.39     15.56 o
   2 -11   6        0.57      -11.07     20.45 o
   3 -11   6       42.80       24.09     18.05 o
   4 -11   6       27.14       53.03     17.86 o
   5 -11   6       76.19       99.34     21.35 o
   6 -11   6       40.22       47.18     26.80 o
 -10 -10   6        0.01      -10.55     24.47 o
  -9 -10   6       20.35        0.00     21.96 o
  -8 -10   6       63.53       67.78     17.60 o
  -7 -10   6        7.10        0.00     18.92 o
  -6 -10   6      120.10      104.52     15.46 o
  -5 -10   6       25.45       23.98     19.67 o
  -4 -10   6        6.30      -10.88     19.25 o
  -3 -10   6      175.64      202.81     17.98 o
  -2 -10   6      145.09      128.54     16.25 o
  -1 -10   6        8.48       20.97     11.39 o
   0 -10   6       67.71       48.09     12.45 o
   1 -10   6       82.60       85.35     12.03 o
   2 -10   6      441.17      438.88     23.12 o
   3 -10   6        0.63       -4.77     20.72 o
   4 -10   6      128.00      107.75     19.29 o
   5 -10   6       62.54       37.04     27.85 o
   6 -10   6       50.36       32.01     16.74 o
   7 -10   6        0.23      -28.67     28.67 o
 -10  -9   6        6.56        8.93     21.20 o
  -9  -9   6        0.14       -3.53     23.08 o
  -8  -9   6        3.17       17.75     15.20 o
  -7  -9   6      326.64      277.72     20.90 o
  -6  -9   6       24.73       28.07     19.25 o
  -5  -9   6        1.00       24.66     16.36 o
  -4  -9   6      168.55      180.41     16.06 o
  -3  -9   6       77.35       78.85     14.41 o
  -2  -9   6       21.84       35.20     13.51 o
  -1  -9   6        7.52        8.69     12.43 o
   0  -9   6       64.90       95.40     10.52 o
   1  -9   6        2.11       29.68     11.97 o
   2  -9   6        0.12      -20.23     20.23 o
   3  -9   6       79.43       74.12     16.89 o
   4  -9   6      125.55      122.61     17.19 o
   5  -9   6      231.96      195.12     22.03 o
   6  -9   6        1.69       33.10     21.99 o
   7  -9   6       68.13       45.26     25.78 o
   8  -9   6        4.98       11.07     27.17 o
 -11  -8   6        2.09       12.42     22.78 o
 -10  -8   6        7.40        4.95     23.08 o
  -9  -8   6       14.23      -22.48     22.48 o
  -8  -8   6        3.58       -2.03     19.70 o
  -7  -8   6       92.74       65.83     17.00 o
  -6  -8   6      146.50      145.92     17.49 o
  -5  -8   6       66.02       86.32     13.96 o
  -4  -8   6      335.32      369.45     17.79 o
  -3  -8   6       40.52       46.69     11.78 o
  -2  -8   6      134.83      131.77     12.91 o
  -1  -8   6        0.21        7.21     10.80 o
   0  -8   6      200.12      237.55      9.99 o
   1  -8   6      346.69      330.74     11.32 o
   2  -8   6       73.41       72.47     15.05 o
   3  -8   6        0.00      -19.48     19.48 o
   4  -8   6      117.58      137.47     17.26 o
   5  -8   6      272.17      259.67     20.87 o
   6  -8   6        0.26      -23.19     23.19 o
   7  -8   6        0.24       11.60     22.71 o
   8  -8   6        1.52      -23.16     24.21 o
 -11  -7   6       38.30       52.95     18.61 o
 -10  -7   6       31.30       12.16     23.19 o
  -9  -7   6        0.95       37.61     20.94 o
  -8  -7   6       87.12       89.55     17.04 o
  -7  -7   6        5.20       12.46     19.18 o
  -6  -7   6      246.12      224.99     18.24 o
  -5  -7   6        3.71        1.43     15.84 o
  -4  -7   6        4.71        3.90     15.73 o
  -3  -7   6      523.95      583.22     16.74 o
  -2  -7   6     1037.31     1048.03     28.67 o
  -1  -7   6       26.38        8.38     10.59 o
   0  -7   6        1.86       21.44     10.21 o
   1  -7   6      522.96      494.59     11.41 o
   2  -7   6       18.05       48.64     11.26 o
   3  -7   6      248.54      229.42     17.23 o
   4  -7   6      276.79      238.69     18.35 o
   5  -7   6      108.68       93.15     17.08 o
   6  -7   6       19.43       -9.65     22.67 o
   7  -7   6       12.98       23.64     23.19 o
   8  -7   6        7.75      -16.74     24.62 o
   9  -7   6       44.95       39.22     20.94 o
 -11  -6   6       12.58       41.70     25.33 o
 -10  -6   6        7.08      -14.37     22.74 o
  -9  -6   6       11.92       33.21     15.91 o
  -8  -6   6        5.92       -8.56     19.29 o
  -7  -6   6      247.51      250.18     18.88 o
  -6  -6   6       15.24       24.13     16.66 o
  -5  -6   6       21.82      -16.70     16.70 o
  -4  -6   6       79.46       88.68     10.92 o
  -3  -6   6      118.22      118.78     10.96 o
  -2  -6   6       58.86       43.91      9.95 o
  -1  -6   6      804.24      894.97     17.79 o
   0  -6   6       44.05       35.03      8.05 o
   1  -6   6        1.26      -10.05     10.05 o
   2  -6   6      293.08      246.01     13.32 o
   3  -6   6        1.17       12.38     14.75 o
   4  -6   6       14.61       31.30     12.91 o
   5  -6   6      119.48       93.67     16.36 o
   6  -6   6        1.40       14.15     19.93 o
   7  -6   6      424.95      467.70     23.83 o
   8  -6   6       24.79      -25.78     25.90 o
   9  -6   6       14.35       37.49     25.03 o
 -11  -5   6        0.87        6.72     25.18 o
 -10  -5   6       13.82       -2.36     20.98 o
  -9  -5   6       38.48       65.68     15.35 o
  -8  -5   6        3.78       28.07     18.46 o
  -7  -5   6      245.16      275.55     18.24 o
  -6  -5   6      446.16      489.09     19.33 o
  -5  -5   6       60.51       56.63     11.07 o
  -4  -5   6      279.26      280.72     12.99 o
  -3  -5   6      604.58      564.23     16.66 o
  -2  -5   6     3311.48     3310.94     41.55 o
  -1  -5   6      653.55      627.31     13.98 o
   0  -5   6      138.88      108.74      7.23 o
   1  -5   6     1498.08     1529.14     21.08 o
   2  -5   6      409.74      477.64     14.52 o
   3  -5   6      142.72      146.03     12.23 o
   4  -5   6      392.71      385.70     15.65 o
   5  -5   6       85.44       74.27     15.39 o
   6  -5   6       75.71       78.18     16.63 o
   7  -5   6      552.79      574.25     24.69 o
   8  -5   6       14.11       20.90     21.17 o
   9  -5   6        2.57        7.06     23.01 o
  10  -5   6        3.70       -5.33     25.11 o
 -11  -4   6        5.35       -5.37     23.12 o
 -10  -4   6        2.30       -1.20     23.16 o
  -9  -4   6      134.36      131.54     19.44 o
  -8  -4   6       30.70       18.58     20.27 o
  -7  -4   6      295.99      295.17     18.77 o
  -6  -4   6      265.69      259.82     17.00 o
  -5  -4   6        8.28       32.05     10.32 o
  -4  -4   6       56.04       48.75     10.06 o
  -3  -4   6      230.46      224.84     11.48 o
  -2  -4   6     1447.56     1444.04     27.62 o
  -1  -4   6      401.38      416.60      9.12 o
   0  -4   6      515.01      585.11     11.86 o
   1  -4   6       27.31       17.93      9.12 o
   2  -4   6        1.55      -12.16     13.51 o
   3  -4   6      911.05     1027.68     26.83 o
   4  -4   6       28.01       42.67     10.77 o
   5  -4   6        0.20       27.25     15.50 o
   6  -4   6       16.97        0.00     18.20 o
   7  -4   6        0.00       -6.87     20.23 o
   8  -4   6      423.88      397.89     22.89 o
   9  -4   6       27.06       35.80     18.16 o
  10  -4   6        1.27        1.28     22.93 o
 -11  -3   6       30.02       16.29     25.52 o
 -10  -3   6        1.17        1.20     20.83 o
  -9  -3   6       41.67       41.92     22.89 o
  -8  -3   6      321.76      317.47     20.15 o
  -7  -3   6       61.76       58.70     15.69 o
  -6  -3   6      439.37      452.31     19.03 o
  -5  -3   6       29.06       11.00     15.35 o
  -4  -3   6       45.81       23.87     13.92 o
  -3  -3   6      330.50      311.46     11.90 o
  -2  -3   6      135.46      131.92     10.10 o
  -1  -3   6     1282.17     1222.98     17.15 o
   0  -3   6     9727.57     9001.03     92.44 o
   1  -3   6      607.43      602.31     12.01 o
   2  -3   6     1313.03     1185.35     25.00 o
   3  -3   6     6990.77     7142.57     58.10 o
   4  -3   6      112.23       99.68     11.45 o
   5  -3   6      376.25      392.71     14.79 o
   6  -3   6        1.66       -4.84     17.34 o
   7  -3   6        0.92        8.78     18.61 o
   8  -3   6      267.88      230.43     20.45 o
   9  -3   6        0.51        4.17     21.35 o
  10  -3   6        1.79       -3.60     21.62 o
  11  -3   6        6.99       35.09     26.12 o
 -11  -2   6        4.04       -6.98     24.47 o
 -10  -2   6        1.01        2.44     20.90 o
  -9  -2   6        4.41       15.24     19.10 o
  -8  -2   6      243.31      207.20     19.33 o
  -7  -2   6      158.07      195.94     17.08 o
  -6  -2   6      403.95      378.98     19.10 o
  -5  -2   6      118.84      120.96     11.30 o
  -4  -2   6        0.41      -14.45     14.45 o
  -3  -2   6      442.89      435.35     12.95 o
  -2  -2   6      581.41      594.93     16.63 o
  -1  -2   6       54.47       50.46      9.23 o
   0  -2   6     3091.75     2819.12     22.52 o
   1  -2   6     2338.88     2030.76     19.90 o
   2  -2   6        9.60       10.43     13.06 o
   3  -2   6      404.58      392.86     12.80 o
   4  -2   6     6171.77     6362.54     56.82 o
   5  -2   6      151.00      153.46     12.31 o
   6  -2   6      199.18      245.37     13.59 o
   7  -2   6        4.27       20.23     16.96 o
   8  -2   6     1342.29     1305.48     35.65 o
   9  -2   6       17.00       12.99     24.02 o
  10  -2   6      174.38      187.95     21.69 o
  11  -2   6       58.48       58.92     20.87 o
 -10  -1   6        4.21      -23.27     23.27 o
  -9  -1   6        9.71       32.24     19.78 o
  -8  -1   6       90.34      100.47     16.93 o
  -7  -1   6       11.10       30.70     14.71 o
  -6  -1   6      213.91      212.34     16.44 o
  -5  -1   6       67.57       57.08     11.22 o
  -4  -1   6     1307.35     1284.84     29.46 o
  -3  -1   6     2956.03     3065.00     39.22 o
  -2  -1   6       89.08       99.49      9.68 o
  -1  -1   6       24.87       24.37      7.12 o
   0  -1   6      382.44      355.76      8.00 o
   1  -1   6     4356.67     4177.13     25.81 o
   2  -1   6     1146.63     1084.02     21.80 o
   3  -1   6     1122.22     1151.87     24.69 o
   4  -1   6       65.74       59.67      9.87 o
   5  -1   6      783.52      898.54     25.56 o
   6  -1   6        2.34       16.36     14.52 o
   7  -1   6      447.56      421.65     19.07 o
   8  -1   6        0.00       13.14     18.31 o
   9  -1   6       78.45       93.41     16.85 o
  10  -1   6       63.88       66.35     18.80 o
  11  -1   6        2.21      -25.97     25.97 o
 -10   0   6       11.21       30.89     24.02 o
  -9   0   6        9.27       17.15     23.01 o
  -8   0   6       17.08       -4.02     20.00 o
  -7   0   6       76.60       97.65     16.81 o
  -6   0   6       94.37       92.89     15.46 o
  -5   0   6        8.16        5.10     15.01 o
  -4   0   6      288.85      327.90     13.62 o
  -3   0   6      294.44      328.28     12.57 o
  -2   0   6      756.81      780.89     21.09 o
  -1   0   6      216.05      214.44     19.33 o
   0   0   6       97.49      103.43      9.18 o
   1   0   6      939.73      939.41     14.42 o
   2   0   6     3546.89     3480.84     34.08 o
   3   0   6       31.81       48.56      9.23 o
   4   0   6     2035.93     1996.56     31.86 o
   5   0   6      286.76      283.43     12.57 o
   6   0   6      954.50     1001.56     28.82 o
   7   0   6       42.60       63.76     11.86 o
   8   0   6       34.83       32.20     14.19 o
   9   0   6        1.36      -20.34     20.34 o
  10   0   6      260.30      249.84     20.75 o
  11   0   6        9.73       -2.40     22.33 o
  12   0   6        3.60       -8.11     25.86 o
 -10   1   6        0.29      -24.21     24.21 o
  -9   1   6       36.24       53.22     17.15 o
  -8   1   6       13.01      -20.79     22.44 o
  -7   1   6       21.26       17.11     19.10 o
  -6   1   6       12.65       30.40     18.16 o
  -5   1   6      201.59      207.92     14.00 o
  -4   1   6       28.93       50.40      9.80 o
  -3   1   6     6765.96     7391.20     61.92 o
  -2   1   6     1167.94     1270.95     25.67 o
  -1   1   6       36.88       56.50      7.22 o
   0   1   6      116.47      112.59      6.95 o
   1   1   6      114.47      130.32     21.43 o
   2   1   6      802.56      840.94     20.08 o
   3   1   6        0.40       -1.01     12.38 o
   4   1   6      748.45      737.16     21.13 o
   5   1   6      366.55      382.96     13.17 o
   6   1   6      588.13      620.63     18.46 o
   7   1   6       87.02       68.68     12.27 o
   8   1   6       76.55       76.22     15.05 o
   9   1   6       70.57       77.12     16.63 o
  10   1   6      188.81      201.91     20.15 o
  11   1   6        0.63        8.18     21.43 o
  12   1   6        7.95       23.68     24.13 o
 -10   2   6        2.09       -5.55     24.92 o
  -9   2   6        2.62        8.56     22.82 o
  -8   2   6      103.02      108.50     18.05 o
  -7   2   6        2.09        6.61     20.79 o
  -6   2   6       30.55       27.88     19.33 o
  -5   2   6       14.08       38.99     13.81 o
  -4   2   6      134.86      135.00     12.50 o
  -3   2   6      678.65      754.50     20.53 o
  -2   2   6     1398.23     1407.45     28.41 o
  -1   2   6       15.63       11.61      7.26 o
   0   2   6      452.18      428.50      9.27 o
   1   2   6       18.74       19.96      7.94 o
   2   2   6       34.32       47.55      9.16 o
   3   2   6       58.64       46.80      9.34 o
   4   2   6      798.41      805.21     21.47 o
   5   2   6      119.42      108.01     10.21 o
   6   2   6       28.47       26.16      9.95 o
   7   2   6        0.04      -15.76     15.76 o
   8   2   6       73.98       90.07     13.85 o
   9   2   6      188.93      204.65     19.14 o
  10   2   6        4.46       25.90     20.75 o
  11   2   6        8.67       36.59     21.02 o
  12   2   6        6.01        2.55     22.22 o
  -9   3   6        4.38       34.53     24.17 o
  -8   3   6       30.50       15.91     22.33 o
  -7   3   6      221.48      205.06     19.63 o
  -6   3   6        0.46       20.98     17.79 o
  -5   3   6       59.19       79.56     13.96 o
  -4   3   6        0.46      -11.63     15.50 o
  -3   3   6      350.56      332.07     13.96 o
  -2   3   6      679.30      757.96     20.27 o
  -1   3   6        0.59       -1.00     17.62 o
   0   3   6       13.59       -9.13      9.13 o
   1   3   6      466.01      477.46     10.34 o
   2   3   6     5266.07     5393.40     44.81 o
   3   3   6     1006.81      972.52     22.67 o
   4   3   6       91.24      102.64      9.61 o
   5   3   6       19.28       10.96     13.44 o
   6   3   6      766.20      817.55     21.99 o
   7   3   6       21.18       19.97     14.15 o
   8   3   6       30.06       59.49     13.14 o
   9   3   6       82.50       82.64     15.84 o
  10   3   6      709.50      712.88     26.91 o
  11   3   6        0.02      -17.79     21.17 o
  12   3   6        5.27        5.03     21.96 o
  -9   4   6        6.09       34.90     23.34 o
  -8   4   6       41.72       27.55     23.46 o
  -7   4   6       48.96        4.24     22.93 o
  -6   4   6       19.90      -12.08     22.22 o
  -5   4   6       79.65       67.55     16.78 o
  -4   4   6        3.20      -18.13     18.13 o
  -3   4   6      263.02      283.24     14.49 o
  -2   4   6      228.07      261.28     12.87 o
  -1   4   6     4956.91     5096.27     36.08 o
   0   4   6       62.78       67.33      6.73 o
   1   4   6      232.03      237.58      7.87 o
   2   4   6     2216.34     2250.04     32.05 o
   3   4   6        5.04       30.81      9.23 o
   4   4   6      643.81      659.85     18.39 o
   5   4   6      731.33      712.40     19.67 o
   6   4   6      496.83      526.85     15.73 o
   7   4   6       18.74       39.33     10.25 o
   8   4   6      106.54      124.90     15.20 o
   9   4   6       26.85       14.75     19.33 o
  10   4   6      196.15      213.55     19.40 o
  11   4   6       66.86       51.72     16.89 o
  12   4   6       16.27       -2.51     23.64 o
  -8   5   6       14.40       13.96     23.23 o
  -7   5   6        9.40       27.66     16.81 o
  -6   5   6        0.42       20.90     21.05 o
  -5   5   6      176.37      169.11     18.73 o
  -4   5   6       61.54       40.16     15.73 o
  -3   5   6        9.06       32.76     11.45 o
  -2   5   6        2.35       -2.96     14.30 o
  -1   5   6      114.24      117.60      7.67 o
   0   5   6       89.19       95.77     12.48 o
   1   5   6       78.10       71.69     23.49 o
   2   5   6     4497.78     4694.37     46.99 o
   3   5   6      437.02      555.11     17.19 o
   4   5   6       39.79       39.48      9.46 o
   5   5   6       25.66        8.97     13.81 o
   6   5   6      261.28      260.46     13.44 o
   7   5   6       59.05       77.91     11.60 o
   8   5   6        0.88      -17.30     17.30 o
   9   5   6        0.10       19.29     17.90 o
  10   5   6        5.87       -0.98     19.29 o
  11   5   6        0.41       17.71     20.04 o
  12   5   6       19.97       -2.48     23.01 o
  -8   6   6        4.01       -6.68     26.27 o
  -7   6   6       44.14        4.80     25.56 o
  -6   6   6       91.34      111.01     17.75 o
  -5   6   6      577.89      545.05     24.06 o
  -4   6   6        2.32       12.57     19.55 o
  -3   6   6       28.60       34.87     18.24 o
  -2   6   6        5.31       17.86     16.66 o
  -1   6   6      314.86      383.37     10.55 o
   0   6   6      113.92      138.92      7.99 o
   1   6   6       13.56       16.20      9.64 o
   2   6   6        0.05       14.75     13.14 o
   3   6   6     2694.87     2896.64     41.02 o
   4   6   6        0.21       -1.05     12.87 o
   5   6   6      214.67      237.45     12.54 o
   6   6   6      217.19      192.15     12.54 o
   7   6   6      167.13      120.88     15.01 o
   8   6   6       36.31        8.59     18.58 o
   9   6   6       12.18       -6.27     18.95 o
  10   6   6        3.36       21.80     19.07 o
  11   6   6       46.09       42.45     21.43 o
  12   6   6       44.51       43.87     24.13 o
  -7   7   6        0.01      -25.63     25.82 o
  -6   7   6        0.64       -9.19     22.82 o
  -5   7   6        0.85       -6.19     22.11 o
  -4   7   6      132.48      110.56     18.31 o
  -3   7   6       37.38       46.54     15.88 o
  -2   7   6      178.33      207.95     17.23 o
  -1   7   6       52.15       45.23      8.58 o
   0   7   6        6.07       14.84     11.45 o
   1   7   6      229.35      215.03      9.03 o
   2   7   6        1.45      -14.41     14.41 o
   3   7   6       24.52       19.10     13.74 o
   4   7   6      201.66      191.37     12.35 o
   5   7   6        0.08       -1.88     14.15 o
   6   7   6      218.33      223.23     13.62 o
   7   7   6       79.96       84.59     13.10 o
   8   7   6       73.69       58.13     14.79 o
   9   7   6      310.29      296.79     19.59 o
  10   7   6       43.84       51.12     17.00 o
  11   7   6        2.56      -22.18     22.18 o
  12   7   6       13.98      -23.61     23.61 o
  -7   8   6       43.83       48.60     22.07 o
  -6   8   6        4.83       12.38     24.58 o
  -5   8   6       30.27       10.10     25.11 o
  -4   8   6      168.20      124.30     20.12 o
  -3   8   6      379.97      420.56     22.37 o
  -2   8   6      574.69      561.34     22.48 o
  -1   8   6        3.17       -5.98     13.45 o
   0   8   6        0.76        7.67     20.55 o
   1   8   6      400.93      378.71     11.05 o
   2   8   6      269.10      264.89     14.79 o
   3   8   6       30.49       13.85     16.33 o
   4   8   6        0.18       15.54     15.05 o
   5   8   6        3.02       14.97     16.21 o
   6   8   6        4.79       20.34     15.69 o
   7   8   6       14.29       21.05     16.81 o
   8   8   6       91.16       81.63     15.69 o
   9   8   6        8.14       29.35     14.49 o
  10   8   6        0.16       17.79     19.97 o
  11   8   6        6.95       18.84     16.51 o
  12   8   6       17.34       19.37     22.93 o
  -6   9   6       43.07      -14.67     28.71 o
  -5   9   6       17.75       25.52     25.18 o
  -4   9   6      150.95      163.26     20.23 o
  -3   9   6        6.94      -16.85     22.26 o
  -2   9   6      361.30      319.64     21.84 o
  -1   9   6       36.99       28.91     15.35 o
   0   9   6       65.33       67.03     15.99 o
   1   9   6        0.29       -5.41     12.49 o
   2   9   6        0.56      -17.75     17.75 o
   3   9   6        2.81        2.81     16.18 o
   4   9   6        4.17       14.37     16.25 o
   5   9   6       61.79       63.05     14.64 o
   6   9   6      109.29      121.22     16.06 o
   7   9   6      115.00      113.60     16.25 o
   8   9   6       50.00       55.21     15.99 o
   9   9   6        9.57        1.01     20.30 o
  10   9   6       17.68       18.46     19.70 o
  11   9   6       33.53       27.55     23.64 o
  12   9   6        1.89      -22.48     25.56 o
  -5  10   6       83.39       63.80     21.96 o
  -4  10   6       55.70       36.70     27.40 o
  -3  10   6       62.73       69.77     18.77 o
  -2  10   6       50.01       66.39     16.63 o
  -1  10   6       18.20       -6.95     15.70 o
   0  10   6      496.96      479.22     16.11 o
   1  10   6       23.90       42.95     11.04 o
   2  10   6        6.69      -19.82     19.82 o
   3  10   6       31.11       -3.94     20.08 o
   4  10   6       63.68       89.70     15.20 o
   5  10   6      345.81      322.50     20.08 o
   6  10   6       77.82       65.87     15.65 o
   7  10   6        0.19       22.44     17.75 o
   8  10   6      262.72      269.05     19.78 o
   9  10   6       87.17       57.72     18.01 o
  10  10   6        1.86       26.08     20.19 o
  11  10   6       16.63       23.64     23.04 o
  12  10   6        2.51       25.90     23.64 o
  -4  11   6        6.53      -25.78     27.47 o
  -3  11   6      353.23      369.75     25.48 o
  -2  11   6      222.42      216.55     23.46 o
  -1  11   6      195.11      216.35     14.98 o
   0  11   6      440.95      453.27     16.12 o
   1  11   6        0.14      -15.28     15.28 o
   2  11   6      432.57      418.76     21.43 o
   3  11   6      195.53      162.09     18.84 o
   4  11   6        0.21        5.25     17.90 o
   5  11   6        6.60       28.79     19.25 o
   6  11   6       30.25       10.10     20.72 o
   7  11   6      298.78      273.89     20.27 o
   8  11   6      120.72      130.27     17.38 o
   9  11   6       91.54       83.88     18.50 o
  10  11   6        0.00        9.53     22.07 o
  11  11   6        0.05       44.32     16.78 o
  -3  12   6        0.90       27.28     24.54 o
  -2  12   6      192.32      199.51     22.82 o
  -1  12   6        3.84       -6.20     17.08 o
   0  12   6      194.04      189.14     14.21 o
   1  12   6        2.44       17.62     12.37 o
   2  12   6       31.54       17.75     22.93 o
   3  12   6       46.61       14.49     22.48 o
   4  12   6        6.15       12.50     19.03 o
   5  12   6       71.52       56.14     16.78 o
   6  12   6       72.16       51.00     16.18 o
   7  12   6       15.80       16.70     20.90 o
   8  12   6        0.36       27.66     20.49 o
   9  12   6      121.01       70.93     20.04 o
  10  12   6       11.45      -24.13     24.13 o
  11  12   6        4.76       18.99     23.34 o
  -2  13   6       86.42      125.50     21.77 o
  -1  13   6       42.25       67.10     15.77 o
   0  13   6        0.48       10.98     16.82 o
   1  13   6        6.25       -1.72     15.77 o
   2  13   6        0.58      -16.33     21.92 o
   3  13   6        1.41       30.25     15.99 o
   4  13   6       74.20       50.48     17.94 o
   5  13   6       73.91       41.66     22.89 o
   6  13   6       23.87       18.50     21.80 o
   7  13   6       93.92       71.79     18.09 o
   8  13   6       81.89       48.45     18.43 o
   9  13   6        5.28       36.67     17.19 o
  10  13   6        1.80       23.87     22.52 o
  -1  14   6       13.96       15.75     21.94 o
   0  14   6        7.99       -3.07     28.30 o
   1  14   6       11.86        5.20     32.90 o
   2  14   6        2.09       20.38     22.14 o
   3  14   6       11.66       24.77     24.43 o
   4  14   6      229.34      244.06     21.24 o
   5  14   6        0.08      -16.36     21.73 o
   6  14   6        2.23      -14.22     22.71 o
   7  14   6       17.99       -7.32     22.97 o
   8  14   6       10.65        3.79     22.29 o
   9  14   6        1.82       15.99     21.88 o
   1  15   6       23.39       -9.41     19.57 o
   2  15   6       17.82       39.52     25.00 o
   3  15   6        6.96       -9.04     24.73 o
   4  15   6        0.04       -8.97     23.83 o
   5  15   6        1.84      -24.81     24.81 o
   6  15   6        7.13      -15.46     23.19 o
   7  15   6       19.13       41.21     17.86 o
   8  15   6        5.99       39.56     23.83 o
  -5 -15   7       45.87        6.68     26.35 o
  -4 -15   7       58.32       21.05     26.35 o
  -3 -15   7        0.99       22.18     23.68 o
  -2 -15   7       17.69        2.59     26.57 o
  -1 -15   7       67.94       44.24     26.55 o
   0 -15   7       23.17        1.81     18.49 o
  -7 -14   7        4.32       33.51     21.80 o
  -6 -14   7       19.64       35.84     24.81 o
  -5 -14   7       13.46       -1.24     24.21 o
  -4 -14   7       47.80       33.93     24.24 o
  -3 -14   7        2.43       -4.80     23.16 o
  -2 -14   7      133.29      155.07     20.79 o
  -1 -14   7        3.96       -7.67     16.37 o
   0 -14   7       60.36       86.28     26.48 o
   1 -14   7       24.17        0.17     18.03 o
   2 -14   7        8.04       10.70     24.13 o
  -8 -13   7        2.23       -6.72     24.62 o
  -7 -13   7       25.60       25.11     23.08 o
  -6 -13   7        1.76       29.72     21.43 o
  -5 -13   7      117.03      114.54     20.23 o
  -4 -13   7        0.12       -8.93     20.90 o
  -3 -13   7       67.45       61.81     17.60 o
  -2 -13   7        8.06        8.71     22.48 o
  -1 -13   7       90.35      102.08     13.20 o
   0 -13   7        5.25       22.61     21.15 o
   1 -13   7       17.43       41.80     13.59 o
   2 -13   7       22.53       30.47     25.00 o
   3 -13   7       43.48       34.75     27.58 o
   4 -13   7        3.65      -10.96     25.67 o
  -9 -12   7        3.22       17.60     23.94 o
  -8 -12   7        9.56        7.58     21.50 o
  -7 -12   7        8.01       27.10     21.77 o
  -6 -12   7        1.79      -19.97     22.86 o
  -5 -12   7        0.12       17.98     20.53 o
  -4 -12   7       50.05       27.51     21.54 o
  -3 -12   7        2.37       -1.01     18.99 o
  -2 -12   7       92.48       68.30     17.11 o
  -1 -12   7       36.63       31.05     20.60 o
   0 -12   7       19.29       14.18     14.94 o
   1 -12   7       28.31       43.49     15.78 o
   2 -12   7        7.89       -4.43     22.63 o
   3 -12   7       26.81       18.80     26.16 o
   4 -12   7       43.90       38.84     24.77 o
   5 -12   7        1.65       -6.72     25.78 o
  -9 -11   7        0.11      -19.40     24.02 o
  -8 -11   7        0.73      -21.62     22.59 o
  -7 -11   7        0.82       19.97     21.20 o
  -6 -11   7       10.15       28.97     19.25 o
  -5 -11   7        5.92        5.93     19.44 o
  -4 -11   7        0.00       -2.81     19.40 o
  -3 -11   7        0.49       -7.28     19.10 o
  -2 -11   7       90.13      107.90     16.48 o
  -1 -11   7       67.26       68.22     11.10 o
   0 -11   7     1354.48     1397.11     26.77 o
   1 -11   7      363.85      364.04     16.12 o
   2 -11   7       86.85       86.36     18.20 o
   3 -11   7        0.00      -12.84     21.43 o
   4 -11   7        4.87       18.31     23.57 o
   5 -11   7       19.17      -19.78     25.93 o
   6 -11   7       17.56       43.38     24.24 o
 -10 -10   7        0.57       13.55     23.16 o
  -9 -10   7       13.01       16.36     21.39 o
  -8 -10   7        5.32       33.18     20.94 o
  -7 -10   7       11.17       11.75     20.72 o
  -6 -10   7        7.34       -0.98     20.38 o
  -5 -10   7       43.04       49.69     15.35 o
  -4 -10   7       14.60       22.41     18.92 o
  -3 -10   7       40.06       58.70     15.09 o
  -2 -10   7       41.24       13.77     18.61 o
  -1 -10   7        0.51      -13.61     13.61 o
   0 -10   7        0.25       -3.32     13.56 o
   1 -10   7     1446.99     1380.87     27.05 o
   2 -10   7        3.19       26.76     22.26 o
   3 -10   7       37.82       40.76     21.92 o
   4 -10   7        9.59       15.65     23.23 o
   5 -10   7      281.14      232.31     23.01 o
   6 -10   7       21.45       12.50     25.33 o
   7 -10   7        0.01      -15.01     25.48 o
 -10  -9   7        0.00      -24.62     24.62 o
  -9  -9   7       49.15       41.21     23.87 o
  -8  -9   7       45.76       93.86     16.93 o
  -7  -9   7        0.60      -18.84     18.84 o
  -6  -9   7      443.84      461.36     20.72 o
  -5  -9   7       29.06       29.12     18.95 o
  -4  -9   7        7.26       18.39     17.71 o
  -3  -9   7        7.14       28.22     16.33 o
  -2  -9   7      440.14      427.39     19.18 o
  -1  -9   7      229.32      244.46     12.05 o
   0  -9   7       66.46       88.04     10.76 o
   1  -9   7        5.62      -13.65     13.85 o
   2  -9   7       16.00       43.57     16.03 o
   3  -9   7        0.16       17.56     19.89 o
   4  -9   7       13.63       20.90     20.23 o
   5  -9   7        2.90       -7.36     21.99 o
   6  -9   7       10.20      -10.36     24.28 o
   7  -9   7       12.86      -10.10     24.88 o
   8  -9   7       11.63       49.91     18.99 o
 -10  -8   7       13.38       46.88     16.74 o
  -9  -8   7       24.98       44.40     16.96 o
  -8  -8   7       51.98       71.53     16.25 o
  -7  -8   7       31.37       11.60     19.78 o
  -6  -8   7      377.12      420.64     21.02 o
  -5  -8   7       14.36       31.15     13.44 o
  -4  -8   7       34.09       19.97     14.04 o
  -3  -8   7      106.63      106.81     13.96 o
  -2  -8   7      148.44      128.73     12.76 o
  -1  -8   7     1137.77     1154.74     48.51 o
   0  -8   7       67.09       57.24      8.96 o
   1  -8   7        0.53       27.00     11.81 o
   2  -8   7      215.02      261.66     17.15 o
   3  -8   7      108.44       12.65     22.37 o
   4  -8   7        0.50       14.82     20.00 o
   5  -8   7      303.23      319.83     20.98 o
   6  -8   7       16.08       -9.50     22.33 o
   7  -8   7        1.61       25.71     23.19 o
   8  -8   7       46.99       34.83     20.30 o
 -10  -7   7        0.01       11.30     21.88 o
  -9  -7   7       11.58       16.06     19.93 o
  -8  -7   7       44.40       58.36     15.76 o
  -7  -7   7       15.19        9.27     20.04 o
  -6  -7   7      230.32      240.68     17.75 o
  -5  -7   7        0.10       -6.76     17.04 o
  -4  -7   7      144.09      154.06     14.56 o
  -3  -7   7       43.59       39.97     11.07 o
  -2  -7   7      209.56      251.41     13.17 o
  -1  -7   7      219.33      236.52      9.43 o
   0  -7   7      740.35      787.81     16.37 o
   1  -7   7       36.55       43.25      7.55 o
   2  -7   7       45.32       57.72     12.08 o
   3  -7   7      212.48      265.26     17.41 o
   4  -7   7        9.09       17.26     19.67 o
   5  -7   7        3.06        1.76     20.90 o
   6  -7   7       19.66       32.65     16.93 o
   7  -7   7      152.06      136.20     19.89 o
   8  -7   7       73.24       82.15     20.12 o
   9  -7   7       38.08       29.39     25.71 o
 -10  -6   7        9.35       22.33     22.11 o
  -9  -6   7       25.13       16.89     21.96 o
  -8  -6   7        0.01      -20.64     20.64 o
  -7  -6   7      172.61      168.96     17.79 o
  -6  -6   7      813.83      826.37     25.41 o
  -5  -6   7       56.51       47.51     13.70 o
  -4  -6   7      163.66      181.76     12.54 o
  -3  -6   7       80.57       78.89     10.43 o
  -2  -6   7        1.43      -13.40     13.40 o
  -1  -6   7      201.23      203.94      9.81 o
   0  -6   7       56.56       38.31      7.36 o
   1  -6   7      260.54      244.75      9.09 o
   2  -6   7        0.21        6.42     13.70 o
   3  -6   7      181.93      172.98     13.10 o
   4  -6   7        6.81       18.50     17.38 o
   5  -6   7      120.89      113.27     16.96 o
   6  -6   7       91.40      112.21     17.30 o
   7  -6   7        7.44      -16.03     23.46 o
   8  -6   7       57.93       65.53     18.58 o
   9  -6   7        7.87       26.31     23.87 o
 -10  -5   7        5.47       20.94     23.16 o
  -9  -5   7        1.68      -22.82     22.82 o
  -8  -5   7      234.46      226.79     19.44 o
  -7  -5   7        8.13       41.17     14.86 o
  -6  -5   7        0.00        3.83     17.41 o
  -5  -5   7       12.52       24.51     15.91 o
  -4  -5   7        5.42        7.81     13.70 o
  -3  -5   7        6.10        7.06     13.10 o
  -2  -5   7       41.64       65.45     10.06 o
  -1  -5   7     1845.47     2146.53     24.88 o
   0  -5   7       83.80       85.02      7.19 o
   1  -5   7       48.52       40.32      9.59 o
   2  -5   7      419.23      410.50     14.37 o
   3  -5   7     1659.39     1779.64     35.69 o
   4  -5   7      201.75      181.87     14.19 o
   5  -5   7       23.39       39.14     13.36 o
   6  -5   7       20.58      -11.48     20.15 o
   7  -5   7     1134.01     1098.35     34.11 o
   8  -5   7       12.80       -3.15     22.82 o
   9  -5   7       42.32       62.86     18.39 o
  10  -5   7       22.86       37.30     24.81 o
 -10  -4   7       50.94       24.66     22.89 o
  -9  -4   7        0.11        5.55     21.92 o
  -8  -4   7      194.60      179.39     18.99 o
  -7  -4   7        8.57        0.00     19.40 o
  -6  -4   7      112.28       92.51     15.69 o
  -5  -4   7        3.61       16.51     14.79 o
  -4  -4   7      100.07      109.36     11.33 o
  -3  -4   7      327.97      334.43     12.95 o
  -2  -4   7      125.83      119.53     10.43 o
  -1  -4   7       20.06       21.14      9.61 o
   0  -4   7      368.47      394.04     23.64 o
   1  -4   7      334.90      357.94     14.52 o
   2  -4   7     2539.42     2361.69     35.84 o
   3  -4   7      474.55      477.23     15.05 o
   4  -4   7     1927.27     1901.01     37.19 o
   5  -4   7        0.37        2.66     15.88 o
   6  -4   7       69.02       86.47     14.41 o
   7  -4   7        4.76       13.85     19.89 o
   8  -4   7      282.39      320.69     20.00 o
   9  -4   7        1.36      -23.57     23.57 o
  10  -4   7        4.06       -5.03     24.58 o
 -10  -3   7       11.55       23.61     21.77 o
  -9  -3   7      130.83       87.11     19.59 o
  -8  -3   7        2.01       35.88     18.73 o
  -7  -3   7        2.40        6.00     19.59 o
  -6  -3   7      102.20       85.98     15.01 o
  -5  -3   7       16.56       28.34     10.17 o
  -4  -3   7      415.67      420.86     14.15 o
  -3  -3   7      757.22      797.55     23.46 o
  -2  -3   7     1001.19      959.49     24.06 o
  -1  -3   7      881.20      911.08     16.05 o
   0  -3   7     3950.32     3952.70     28.82 o
   1  -3   7      573.61      519.37     11.01 o
   2  -3   7       46.59       40.04      9.91 o
   3  -3   7     1330.61     1355.77     28.79 o
   4  -3   7       59.25       63.16     10.51 o
   5  -3   7       56.34       63.43     11.18 o
   6  -3   7        4.85       -1.43     15.95 o
   7  -3   7       26.86       -4.02     19.78 o
   8  -3   7       56.86       69.06     16.40 o
   9  -3   7       49.24       57.95     16.63 o
  10  -3   7        0.42       11.97     22.48 o
  11  -3   7        3.88       13.51     23.53 o
 -10  -2   7        0.97        0.00     24.69 o
  -9  -2   7       12.43       35.05     20.75 o
  -8  -2   7      116.84      109.25     18.46 o
  -7  -2   7        9.10      -13.81     19.78 o
  -6  -2   7      719.34      729.02     22.86 o
  -5  -2   7       80.78       78.78     11.90 o
  -4  -2   7      338.50      373.35     14.11 o
  -3  -2   7        0.46       -2.89     12.69 o
  -2  -2   7      220.24      215.57     10.88 o
  -1  -2   7      426.07      427.59      8.90 o
   0  -2   7      370.30      352.65      8.28 o
   1  -2   7      472.47      511.87     10.57 o
   2  -2   7      105.77       76.07      9.87 o
   3  -2   7      181.28      187.80     10.92 o
   4  -2   7      293.92      294.61     13.25 o
   5  -2   7       30.22        8.48     14.34 o
   6  -2   7       39.27       31.60     15.88 o
   7  -2   7      120.06      134.81     14.11 o
   8  -2   7       35.14       15.80     19.85 o
   9  -2   7      108.34      114.54     17.00 o
  10  -2   7       34.71       35.17     24.54 o
  11  -2   7        2.61        5.18     23.42 o
 -10  -1   7        0.32        6.49     24.58 o
  -9  -1   7       15.41       40.38     21.13 o
  -8  -1   7       20.56       23.34     19.55 o
  -7  -1   7        3.80      -14.11     19.33 o
  -6  -1   7        2.34        1.54     18.01 o
  -5  -1   7      160.17      158.98     13.66 o
  -4  -1   7      161.58      166.52     11.97 o
  -3  -1   7        1.12        7.73     13.21 o
  -2  -1   7      431.60      485.86     14.49 o
  -1  -1   7      107.85      116.06      7.07 o
   0  -1   7     7389.77     7108.49     83.35 o
   1  -1   7      453.22      452.40     12.54 o
   2  -1   7      244.69      201.50     10.92 o
   3  -1   7      323.34      300.35     11.63 o
   4  -1   7     2897.53     2985.21     38.81 o
   5  -1   7        0.17      -15.12     15.12 o
   6  -1   7      694.30      649.83     20.04 o
   7  -1   7       27.51       32.43     13.32 o
   8  -1   7       23.81      -10.81     20.30 o
   9  -1   7       11.19       12.50     19.85 o
  10  -1   7      166.80      177.59     20.38 o
  11  -1   7       51.72       70.14     18.61 o
 -10   0   7        0.79      -24.28     24.28 o
  -9   0   7       39.11       33.18     22.97 o
  -8   0   7      117.11      114.58     17.64 o
  -7   0   7       33.81       31.71     20.08 o
  -6   0   7       79.86       92.66     15.12 o
  -5   0   7      475.05      475.36     17.00 o
  -4   0   7        5.05       25.93     14.30 o
  -3   0   7     2110.17     2284.19     36.93 o
  -2   0   7      204.05      196.39     11.11 o
  -1   0   7      784.22      806.96     15.11 o
   0   0   7     1404.72     1405.09     25.30 o
   1   0   7     1771.60     1664.88     18.48 o
   2   0   7      292.33      275.28     11.48 o
   3   0   7      328.64      370.23     12.01 o
   4   0   7        3.72       -1.28     13.29 o
   5   0   7      978.27     1036.88     26.83 o
   6   0   7        2.44        7.13     14.82 o
   7   0   7      150.82      181.01     14.86 o
   8   0   7       95.80       82.83     15.88 o
   9   0   7      270.58      240.00     19.78 o
  10   0   7        1.63       -5.25     22.29 o
  11   0   7       17.30       32.50     17.71 o
  12   0   7       10.30       27.58     18.50 o
 -10   1   7        6.18        1.39     25.67 o
  -9   1   7        0.06      -25.03     25.03 o
  -8   1   7      254.21      171.81     20.49 o
  -7   1   7        0.02      -13.17     19.63 o
  -6   1   7        0.01       14.75     18.61 o
  -5   1   7       39.57       48.38     13.59 o
  -4   1   7      951.80      885.52     24.51 o
  -3   1   7      687.02      678.58     21.17 o
  -2   1   7        2.03       -3.98     13.14 o
  -1   1   7       42.74       47.08     12.40 o
   0   1   7     1009.70      979.54     15.51 o
   1   1   7      265.36      249.85      7.66 o
   2   1   7       28.42       10.51     12.69 o
   3   1   7      270.43      242.74     11.26 o
   4   1   7     2153.00     2223.54     33.14 o
   5   1   7       67.63       74.91     10.10 o
   6   1   7     1450.55     1621.52     34.34 o
   7   1   7      266.67      285.68     14.52 o
   8   1   7       51.16       71.12     14.19 o
   9   1   7      105.20       87.44     17.15 o
  10   1   7      289.63      286.24     21.80 o
  11   1   7        3.00       -7.02     23.12 o
  12   1   7        1.33       23.68     17.30 o
  -9   2   7        0.02       31.64     22.82 o
  -8   2   7        1.23      -16.85     22.29 o
  -7   2   7      672.55      604.68     24.81 o
  -6   2   7      124.44      108.39     17.04 o
  -5   2   7        3.54       21.62     17.23 o
  -4   2   7       23.25        5.74     16.96 o
  -3   2   7        7.95        5.55     13.77 o
  -2   2   7     1625.38     1726.94     31.53 o
  -1   2   7        0.76       -6.58      8.88 o
   0   2   7     1176.01     1190.86     23.91 o
   1   2   7       12.24       12.08      8.85 o
   2   2   7     4059.53     3974.84     39.44 o
   3   2   7      640.42      681.36     20.30 o
   4   2   7     2292.29     2515.79     35.17 o
   5   2   7       19.54       25.67      9.27 o
   6   2   7       17.72       24.13      9.68 o
   7   2   7      419.74      417.48     16.48 o
   8   2   7       24.13       -6.08     17.45 o
   9   2   7       29.33       21.17     20.38 o
  10   2   7       32.30       30.02     19.48 o
  11   2   7       22.10       -5.74     24.36 o
  12   2   7        0.26       -6.38     24.32 o
  -9   3   7       19.83       37.27     18.31 o
  -8   3   7        5.56       15.31     21.84 o
  -7   3   7       74.08       87.48     17.41 o
  -6   3   7       36.60       30.70     16.25 o
  -5   3   7        7.48       23.79     19.10 o
  -4   3   7        3.17       13.02     16.10 o
  -3   3   7      310.39      324.30     14.30 o
  -2   3   7       54.06       69.96     10.47 o
  -1   3   7      137.48      129.03      7.63 o
   0   3   7      319.98      354.72      8.76 o
   1   3   7      511.63      499.19     13.04 o
   2   3   7       11.03       19.44     12.76 o
   3   3   7     1420.41     1492.79     28.00 o
   4   3   7       75.16       76.26      9.83 o
   5   3   7       90.50       78.70     10.21 o
   6   3   7      568.73      565.95     17.90 o
   7   3   7        0.21        2.63     15.20 o
   8   3   7       32.56       29.50     17.90 o
   9   3   7      338.86      324.26     19.97 o
  10   3   7       10.52       29.69     20.72 o
  11   3   7        0.27       -1.13     21.32 o
  12   3   7        1.13       18.92     23.01 o
  -9   4   7        0.60       13.85     26.01 o
  -8   4   7        7.43       18.61     23.23 o
  -7   4   7      109.88       97.43     19.33 o
  -6   4   7       30.34       33.96     21.65 o
  -5   4   7       72.51       76.52     16.29 o
  -4   4   7      142.06      134.70     15.54 o
  -3   4   7       39.86       30.02     17.11 o
  -2   4   7     1135.40     1224.34     30.51 o
  -1   4   7      482.58      479.59     10.64 o
   0   4   7      976.45     1049.46     22.50 o
   1   4   7      154.94      156.58     17.66 o
   2   4   7     9546.69     9846.98     65.45 o
   3   4   7       82.16       65.83      9.95 o
   4   4   7     2084.35     2153.92     34.42 o
   5   4   7       94.44       77.80     11.18 o
   6   4   7      653.26      726.28     21.96 o
   7   4   7        0.70      -15.88     15.88 o
   8   4   7       40.30       32.58     18.09 o
   9   4   7       48.09       14.00     20.64 o
  10   4   7        2.13       29.35     17.94 o
  11   4   7        1.28       -7.77     23.04 o
  12   4   7       17.90       36.03     17.04 o
  -8   5   7        0.05       -1.31     22.67 o
  -7   5   7        6.39      -12.80     24.06 o
  -6   5   7        4.25       21.77     16.89 o
  -5   5   7      210.63      224.17     18.92 o
  -4   5   7       21.61       21.80     19.93 o
  -3   5   7      787.60      884.62     26.50 o
  -2   5   7       45.67       42.78     11.33 o
  -1   5   7      480.24      563.12     12.33 o
   0   5   7       38.22       31.60      7.04 o
   1   5   7       12.13       33.86      6.91 o
   2   5   7      685.77      684.62     18.73 o
   3   5   7      667.18      825.06     24.06 o
   4   5   7      102.27       95.44     10.43 o
   5   5   7      236.50      231.79     12.42 o
   6   5   7       19.58       25.63     14.34 o
   7   5   7      104.25      102.12     13.77 o
   8   5   7        6.08       17.75     17.00 o
   9   5   7        3.25       12.38     17.26 o
  10   5   7        2.06       37.42     19.18 o
  11   5   7      362.93      348.02     23.49 o
  12   5   7        4.00      -13.74     23.34 o
  -8   6   7       34.27       56.63     28.49 o
  -7   6   7        0.02      -22.89     22.89 o
  -6   6   7       42.18        5.55     24.73 o
  -5   6   7       15.30       -6.94     22.41 o
  -4   6   7      566.18      561.19     23.76 o
  -3   6   7        2.16       28.00     17.68 o
  -2   6   7     1785.85     1795.51     39.74 o
  -1   6   7       72.26      101.40     13.32 o
   0   6   7      353.72      382.72     10.52 o
   1   6   7      404.23      467.97     17.55 o
   2   6   7      317.03      278.44     12.95 o
   3   6   7      303.46      298.25     13.77 o
   4   6   7      572.31      567.90     17.23 o
   5   6   7      125.95      134.02     11.71 o
   6   6   7      226.21      222.52     13.21 o
   7   6   7      121.19      110.64     14.37 o
   8   6   7       31.31       19.85     18.28 o
   9   6   7        1.24       19.89     17.26 o
  10   6   7       10.37       31.98     18.84 o
  11   6   7       27.28       33.66     21.28 o
  12   6   7        8.14       -1.24     23.01 o
  -7   7   7       65.14       29.12     26.65 o
  -6   7   7       26.19      -13.10     25.93 o
  -5   7   7      252.48      269.09     21.88 o
  -4   7   7       50.12       30.66     22.18 o
  -3   7   7      113.84      128.88     17.64 o
  -2   7   7       23.97       23.12     19.63 o
  -1   7   7        8.19        9.42     12.52 o
   0   7   7       12.07       22.79     11.00 o
   1   7   7      496.14      505.76     11.55 o
   2   7   7       53.70       54.01     11.56 o
   3   7   7     1812.41     1812.96     35.92 o
   4   7   7       23.53       32.80      9.95 o
   5   7   7       91.80       92.25     11.48 o
   6   7   7       79.58       80.13     14.71 o
   7   7   7        8.84       -6.00     17.94 o
   8   7   7       21.77       27.28     20.00 o
   9   7   7       22.50       30.77     14.45 o
  10   7   7       19.41       20.45     21.43 o
  11   7   7        5.05       -4.58     22.07 o
  12   7   7       39.86       39.41     22.71 o
  -6   8   7       36.65       49.88     20.23 o
  -5   8   7       69.37       26.68     27.36 o
  -4   8   7      219.62      207.02     20.87 o
  -3   8   7       25.65      -15.01     21.32 o
  -2   8   7       74.37      111.24     17.56 o
  -1   8   7       54.33       66.63     20.90 o
   0   8   7       40.18       45.24     16.21 o
   1   8   7        6.70       11.18     11.95 o
   2   8   7      419.92      367.01     15.61 o
   3   8   7       62.32       71.83     11.45 o
   4   8   7       13.64       -6.72     15.80 o
   5   8   7      135.38      169.00     15.05 o
   6   8   7       77.03       94.65     14.11 o
   7   8   7       10.76        2.40     18.13 o
   8   8   7      229.98      236.06     18.39 o
   9   8   7        1.21        6.79     19.33 o
  10   8   7        0.00       -9.50     19.74 o
  11   8   7        0.00       35.05     20.23 o
  12   8   7        0.08        6.49     21.47 o
  -6   9   7       11.48      -19.25     26.87 o
  -5   9   7       45.81       57.16     19.22 o
  -4   9   7       40.73       19.29     25.45 o
  -3   9   7       78.96       68.34     17.75 o
  -2   9   7        0.34        5.74     21.80 o
  -1   9   7      189.78      215.28     19.87 o
   0   9   7     1199.96     1211.27     23.13 o
   1   9   7       21.88        1.98     13.29 o
   2   9   7       91.07      102.12     14.90 o
   3   9   7      248.50      235.76     16.66 o
   4   9   7      410.92      451.79     20.08 o
   5   9   7       66.33       34.49     20.27 o
   6   9   7      222.48      220.53     17.23 o
   7   9   7       28.33       -1.73     20.00 o
   8   9   7      879.31      842.17     27.13 o
   9   9   7       29.84       39.56     15.61 o
  10   9   7       65.43       86.69     17.71 o
  11   9   7        4.17      -23.12     23.12 o
  12   9   7        1.41       -5.29     22.59 o
  -5  10   7       60.16       64.85     20.34 o
  -4  10   7        2.10       20.75     24.81 o
  -3  10   7       34.74      -22.44     27.28 o
  -2  10   7       45.95       12.57     24.09 o
  -1  10   7      167.79      185.71     14.06 o
   0  10   7      163.84      149.89     13.18 o
   1  10   7     1140.78     1123.48     43.93 o
   2  10   7      407.40      395.72     21.24 o
   3  10   7       79.44       73.97     15.65 o
   4  10   7      419.20      399.02     20.42 o
   5  10   7      347.81      349.70     20.57 o
   6  10   7        0.81        1.73     18.58 o
   7  10   7      134.27      154.47     16.85 o
   8  10   7       48.60       43.20     21.69 o
   9  10   7        0.06       -5.33     18.16 o
  10  10   7        2.66       -6.87     21.69 o
  11  10   7       64.56       71.27     19.18 o
  12  10   7        7.00       23.27     25.03 o
  -4  11   7       42.59       10.62     26.65 o
  -3  11   7        5.67       14.71     26.16 o
  -2  11   7      366.18      377.85     26.12 o
  -1  11   7      111.19      134.49     13.29 o
   0  11   7        0.03      -14.43     15.12 o
   1  11   7        7.54       14.10     14.28 o
   2  11   7      275.79      237.98     20.19 o
   3  11   7       22.21       27.96     14.64 o
   4  11   7        1.29       -4.47     19.52 o
   5  11   7       49.69       38.62     19.63 o
   6  11   7      220.48      270.82     18.80 o
   7  11   7      173.09      173.39     18.20 o
   8  11   7        8.51       17.79     19.52 o
   9  11   7       29.04       41.81     21.65 o
  10  11   7        0.62        1.20     20.83 o
  11  11   7       80.08       83.65     20.27 o
  -3  12   7        2.49      -26.61     26.61 o
  -2  12   7       57.50       64.85     20.72 o
  -1  12   7      141.09      143.50     23.51 o
   0  12   7      120.25      122.28     14.08 o
   1  12   7        1.44        2.03     15.39 o
   2  12   7       91.81       80.80     18.13 o
   3  12   7      265.78      255.13     19.63 o
   4  12   7       56.80       39.41     20.98 o
   5  12   7       16.66        3.00     19.44 o
   6  12   7       40.59       31.56     21.62 o
   7  12   7        5.55       30.74     20.27 o
   8  12   7        1.86       30.25     21.17 o
   9  12   7        1.06      -22.11     22.11 o
  10  12   7       25.67       -1.28     23.34 o
  11  12   7       10.49       10.92     26.16 o
  -2  13   7        3.20       -9.50     26.35 o
  -1  13   7        3.82        3.16     17.23 o
   0  13   7       73.91       63.09     15.99 o
   1  13   7       63.81       38.22     17.77 o
   2  13   7        3.85       -1.13     22.86 o
   3  13   7      166.23      180.29     18.99 o
   4  13   7       12.76       33.70     21.32 o
   5  13   7        7.18       29.39     21.58 o
   6  13   7        2.57       16.59     20.57 o
   7  13   7       15.25       -1.16     22.74 o
   8  13   7        0.25       26.46     21.96 o
   9  13   7       39.78       52.88     17.90 o
  10  13   7       11.37        4.02     24.62 o
   0  14   7       84.21       70.76     20.02 o
   1  14   7       24.31       43.81     14.91 o
   2  14   7       54.94       55.17     18.84 o
   3  14   7        0.95      -24.39     24.39 o
   4  14   7        5.88       28.60     23.16 o
   5  14   7       19.61       40.38     23.23 o
   6  14   7        2.16        0.00     23.42 o
   7  14   7        0.55        1.24     22.93 o
   8  14   7        0.00       14.11     21.28 o
   9  14   7        1.77        0.00     24.39 o
   2  15   7        2.45       -4.02     26.42 o
   3  15   7       63.68       79.11     20.00 o
   4  15   7        1.28      -25.71     25.71 o
   5  15   7       69.81       59.07     19.74 o
   6  15   7        8.58        2.63     23.19 o
   7  15   7       10.21        2.66     25.45 o
  -5 -15   8        0.05      -24.54     24.54 o
  -4 -15   8       18.12       32.28     26.98 o
  -3 -15   8        0.91       -7.99     23.98 o
  -2 -15   8       11.96       39.82     19.33 o
  -1 -15   8        2.36        3.26     24.28 o
   0 -15   8        9.89       17.49     17.98 o
  -7 -14   8        0.49       32.99     23.08 o
  -6 -14   8        2.06       13.14     22.44 o
  -5 -14   8       11.14       45.64     16.85 o
  -4 -14   8        0.77       -7.43     22.97 o
  -3 -14   8       73.04      109.44     19.10 o
  -2 -14   8        7.02      -10.96     25.56 o
  -1 -14   8       12.91       11.84     17.67 o
   0 -14   8       43.47       32.59     18.53 o
   1 -14   8       13.63       40.34     17.20 o
   2 -14   8        4.44        2.70     25.75 o
  -8 -13   8        3.22       -6.91     24.36 o
  -7 -13   8        6.69      -10.32     23.16 o
  -6 -13   8       15.34       33.03     20.64 o
  -5 -13   8        3.56        0.00     21.54 o
  -4 -13   8        3.58      -11.45     21.43 o
  -3 -13   8        3.04      -21.65     21.65 o
  -2 -13   8      136.84      156.24     19.78 o
  -1 -13   8       16.54       19.39     16.43 o
   0 -13   8        0.02       17.77     15.67 o
   1 -13   8       18.80        1.13     16.68 o
   2 -13   8        2.52       14.82     24.62 o
   3 -13   8       13.24        1.31     25.18 o
  -8 -12   8        2.53       30.02     21.39 o
  -7 -12   8        6.56       18.20     21.54 o
  -6 -12   8       29.37       30.85     20.45 o
  -5 -12   8       19.00       28.34     20.42 o
  -4 -12   8      129.26      117.81     17.83 o
  -3 -12   8        3.97        6.15     19.89 o
  -2 -12   8       39.47       33.55     22.07 o
  -1 -12   8       37.28       32.24     15.33 o
   0 -12   8        1.49       -6.48     14.83 o
   1 -12   8      145.50      135.47     24.62 o
   2 -12   8        6.11      -12.38     22.14 o
   3 -12   8        7.18      -27.02     27.02 o
   4 -12   8       49.02       79.04     19.82 o
   5 -12   8       26.96      -27.51     27.51 o
  -9 -11   8        1.81       25.30     23.34 o
  -8 -11   8       26.72       40.16     17.49 o
  -7 -11   8        6.97       25.22     21.50 o
  -6 -11   8        2.24       18.20     19.74 o
  -5 -11   8       22.05      -18.46     21.02 o
  -4 -11   8       98.07       77.31     17.68 o
  -3 -11   8        1.07        2.81     19.03 o
  -2 -11   8       21.63       36.18     15.57 o
  -1 -11   8       21.60      -12.13     14.50 o
   0 -11   8       39.18       44.84     13.00 o
   1 -11   8       27.24       52.83     22.22 o
   2 -11   8       29.15       22.89     21.88 o
   3 -11   8       13.24       15.20     22.48 o
   4 -11   8       26.51       43.12     18.39 o
   5 -11   8       17.71       46.16     25.07 o
   6 -11   8        9.59      -26.68     26.68 o
  -9 -10   8        6.73       23.38     22.71 o
  -8 -10   8        0.93       -7.09     21.88 o
  -7 -10   8        9.12        8.86     20.30 o
  -6 -10   8      127.77      156.16     16.85 o
  -5 -10   8       38.84       43.53     15.24 o
  -4 -10   8       18.84       34.00     19.14 o
  -3 -10   8      261.38      260.68     18.99 o
  -2 -10   8       43.89       36.67     14.45 o
  -1 -10   8       25.33       17.24     15.71 o
   0 -10   8       41.71       30.27     14.93 o
   1 -10   8       29.00       30.18     15.85 o
   2 -10   8      738.37      790.65     27.55 o
   3 -10   8        1.06       14.82     21.05 o
   4 -10   8      175.75      160.78     20.08 o
   5 -10   8       31.53       -1.16     25.52 o
   6 -10   8        1.05       32.76     24.17 o
   7 -10   8        0.20       12.38     25.52 o
 -10  -9   8        0.00      -24.06     24.06 o
  -9  -9   8       11.30       -6.27     24.39 o
  -8  -9   8       35.69        7.96     23.27 o
  -7  -9   8      169.86      180.41     19.14 o
  -6  -9   8        7.22        4.73     19.67 o
  -5  -9   8        1.50       14.26     18.88 o
  -4  -9   8       22.42        4.17     19.89 o
  -3  -9   8       87.28       95.51     14.37 o
  -2  -9   8      221.74      264.51     17.90 o
  -1  -9   8        3.78        4.96     20.83 o
   0  -9   8       44.05       53.14     10.95 o
   1  -9   8      151.19      132.39     11.94 o
   2  -9   8       13.16       17.90     21.28 o
   3  -9   8       84.87       46.84     17.26 o
   4  -9   8        6.87       13.51     20.68 o
   5  -9   8       84.97       38.39     22.63 o
   6  -9   8      150.89      149.74     21.58 o
   7  -9   8       18.48        2.55     25.41 o
 -10  -8   8       15.96       14.56     22.18 o
  -9  -8   8        1.85        2.44     21.77 o
  -8  -8   8        0.38      -21.73     21.88 o
  -7  -8   8       16.73      -15.09     20.98 o
  -6  -8   8        0.10        9.01     19.03 o
  -5  -8   8       41.44       30.10     20.49 o
  -4  -8   8       32.29       28.67     17.94 o
  -3  -8   8       11.91       34.45     12.69 o
  -2  -8   8      443.21      516.34     19.48 o
  -1  -8   8      385.52      336.83     15.50 o
   0  -8   8      127.55      126.26     10.43 o
   1  -8   8       26.58       34.79     13.12 o
   2  -8   8     1277.45     1203.81     30.81 o
   3  -8   8       15.86       34.00     20.12 o
   4  -8   8       36.61        7.09     21.24 o
   5  -8   8        5.53      -21.99     21.99 o
   6  -8   8       50.93       87.26     18.39 o
   7  -8   8        1.35      -25.86     25.86 o
   8  -8   8        5.98       24.66     24.24 o
 -10  -7   8        5.38       19.52     22.63 o
  -9  -7   8        1.33       -9.53     21.73 o
  -8  -7   8       23.52       25.30     19.67 o
  -7  -7   8      226.94      227.39     19.85 o
  -6  -7   8     1039.07     1086.87     32.91 o
  -5  -7   8        9.18      -14.22     18.28 o
  -4  -7   8      106.51      102.08     14.60 o
  -3  -7   8       16.79        6.04     15.80 o
  -2  -7   8        9.52       -9.50     15.16 o
  -1  -7   8      630.97      629.51     13.42 o
   0  -7   8       40.98       44.85      7.97 o
   1  -7   8      124.34      141.38      9.31 o
   2  -7   8        0.00       27.17     16.44 o
   3  -7   8      212.31      183.52     17.08 o
   4  -7   8      839.89      778.90     25.22 o
   5  -7   8        0.94       42.41     16.33 o
   6  -7   8       87.13      101.11     17.60 o
   7  -7   8        0.13        4.35     24.02 o
   8  -7   8       68.24       44.77     24.81 o
   9  -7   8        3.40      -27.21     27.21 o
 -10  -6   8        1.55       -9.01     22.89 o
  -9  -6   8        7.15       38.58     20.15 o
  -8  -6   8       52.75       71.79     16.63 o
  -7  -6   8       62.85       57.05     16.48 o
  -6  -6   8      367.99      393.05     21.32 o
  -5  -6   8       26.87       31.64     16.59 o
  -4  -6   8      118.64      125.84     12.38 o
  -3  -6   8      168.06      163.41     12.35 o
  -2  -6   8      235.43      277.27     13.47 o
  -1  -6   8       84.58       92.37      7.75 o
   0  -6   8     1141.85     1142.04     32.24 o
   1  -6   8      827.43      819.07     16.19 o
   2  -6   8       47.67       53.59     11.48 o
   3  -6   8      139.74      125.54     13.02 o
   4  -6   8        3.39       -8.78     17.26 o
   5  -6   8      262.44      256.48     18.43 o
   6  -6   8       21.24       52.35     15.76 o
   7  -6   8       19.82       65.08     16.78 o
   8  -6   8       26.60       42.00     23.31 o
   9  -6   8        0.02        6.31     24.84 o
 -10  -5   8        5.90       14.04     24.39 o
  -9  -5   8       18.74       42.86     21.43 o
  -8  -5   8       46.06       66.50     16.93 o
  -7  -5   8       19.34       22.14     21.20 o
  -6  -5   8        1.09       25.86     17.53 o
  -5  -5   8      246.82      265.53     16.55 o
  -4  -5   8      351.11      331.05     14.45 o
  -3  -5   8       25.16       37.30      9.61 o
  -2  -5   8       58.45        7.51     15.35 o
  -1  -5   8     1342.59     1417.76     30.74 o
   0  -5   8      275.82      278.87      9.33 o
   1  -5   8      105.29       77.60      7.56 o
   2  -5   8      730.18      677.04     20.87 o
   3  -5   8      218.05      223.98     13.25 o
   4  -5   8      249.05      220.60     14.67 o
   5  -5   8        2.62       27.47     16.78 o
   6  -5   8       96.53      101.67     15.20 o
   7  -5   8        1.62      -21.43     21.43 o
   8  -5   8       90.50      105.76     18.77 o
   9  -5   8       38.47       26.05     24.73 o
  10  -5   8       23.76       46.57     19.14 o
 -10  -4   8       45.11       14.07     25.60 o
  -9  -4   8       52.54       49.91     18.28 o
  -8  -4   8       22.82        4.05     21.09 o
  -7  -4   8       23.55       55.81     15.46 o
  -6  -4   8       12.26       20.64     18.16 o
  -5  -4   8        6.01       -0.71     15.95 o
  -4  -4   8       33.04       24.62     10.43 o
  -3  -4   8      204.68      237.04     12.38 o
  -2  -4   8      140.92      142.88     10.85 o
  -1  -4   8       54.83       62.42      8.09 o
   0  -4   8        3.89       -3.99      9.46 o
   1  -4   8        6.68       -3.63      9.31 o
   2  -4   8     1257.23     1239.17     28.49 o
   3  -4   8       82.01      106.44     11.63 o
   4  -4   8      781.35      802.96     23.49 o
   5  -4   8        4.53        6.83     17.08 o
   6  -4   8      153.70      163.97     15.99 o
   7  -4   8        6.29       20.23     18.88 o
   8  -4   8      115.71       87.29     17.30 o
   9  -4   8        0.16        4.47     20.04 o
  10  -4   8        6.24       12.69     25.37 o
 -10  -3   8        4.46      -20.60     24.51 o
  -9  -3   8        0.66       20.90     21.88 o
  -8  -3   8      205.89      218.91     19.48 o
  -7  -3   8      355.94      331.43     20.83 o
  -6  -3   8       25.01       34.72     17.98 o
  -5  -3   8       55.23       79.90     13.21 o
  -4  -3   8      507.05      560.74     16.25 o
  -3  -3   8        1.98      -11.26     12.72 o
  -2  -3   8      341.08      356.31     13.10 o
  -1  -3   8      139.10      162.02      7.69 o
   0  -3   8      549.27      623.39     12.82 o
   1  -3   8      335.46      397.25      8.97 o
   2  -3   8     1188.07     1064.80     25.30 o
   3  -3   8      691.58      728.08     20.64 o
   4  -3   8       57.17       60.50     10.77 o
   5  -3   8       65.08       82.19     11.11 o
   6  -3   8        2.20       29.57     17.11 o
   7  -3   8       81.24      111.69     15.42 o
   8  -3   8       12.81       -1.88     19.89 o
   9  -3   8       77.86       76.82     16.70 o
  10  -3   8        0.43        9.65     23.68 o
  11  -3   8        0.86      -23.04     25.75 o
 -10  -2   8       19.08      -14.49     24.62 o
  -9  -2   8        2.74      -22.89     22.89 o
  -8  -2   8        3.90       10.40     20.94 o
  -7  -2   8       49.05       37.04     15.46 o
  -6  -2   8      119.82      119.23     16.33 o
  -5  -2   8        2.87        6.23     16.51 o
  -4  -2   8      298.16      298.29     13.89 o
  -3  -2   8      860.24      871.11     25.37 o
  -2  -2   8      259.73      284.25     12.23 o
  -1  -2   8       31.67       30.34      6.38 o
   0  -2   8      694.81      672.83     14.96 o
   1  -2   8      313.78      362.04      8.62 o
   2  -2   8     1892.09     1934.60     30.89 o
   3  -2   8       84.53       94.24     10.36 o
   4  -2   8      296.25      315.97     13.32 o
   5  -2   8      207.57      235.73     13.14 o
   6  -2   8        1.07       -3.38     15.54 o
   7  -2   8       14.27      -18.73     18.73 o
   8  -2   8        7.83        9.80     18.99 o
   9  -2   8        2.46       29.42     18.73 o
  10  -2   8      201.47      212.27     21.65 o
  11  -2   8        0.02       18.16     22.56 o
 -10  -1   8       12.72       17.45     22.86 o
  -9  -1   8        1.58       39.59     21.69 o
  -8  -1   8       60.77       52.77     17.68 o
  -7  -1   8       93.80      149.22     16.48 o
  -6  -1   8       30.94       37.83     14.30 o
  -5  -1   8       28.38       24.66     17.23 o
  -4  -1   8      106.25       98.97     11.37 o
  -3  -1   8      104.50      118.71     11.18 o
  -2  -1   8        7.19       19.25     12.20 o
  -1  -1   8     3052.33     3117.19     27.98 o
   0  -1   8        2.35      -13.85     13.85 o
   1  -1   8     1814.78     1719.90     21.60 o
   2  -1   8      964.22      998.82     23.42 o
   3  -1   8       95.23      108.12      9.61 o
   4  -1   8      398.71      426.15     13.85 o
   5  -1   8     2937.48     2954.06     43.91 o
   6  -1   8      165.10      176.88     12.99 o
   7  -1   8        2.13        8.82     17.56 o
   8  -1   8        1.23       33.21     17.00 o
   9  -1   8       96.73       90.90     18.28 o
  10  -1   8        0.82       -7.66     21.43 o
  11  -1   8       68.81       96.71     20.00 o
 -10   0   8       21.91       42.18     19.18 o
  -9   0   8        4.20        8.63     21.58 o
  -8   0   8        0.80       14.15     19.63 o
  -7   0   8        5.93       32.31     19.29 o
  -6   0   8       16.00       23.27     19.29 o
  -5   0   8       74.48       90.90     14.52 o
  -4   0   8      366.96      381.08     14.45 o
  -3   0   8      359.93      379.62     14.41 o
  -2   0   8      107.99      104.37     10.13 o
  -1   0   8        0.36       -8.92      8.92 o
   0   0   8      341.57      370.37      8.70 o
   1   0   8       47.33       51.62      6.59 o
   2   0   8     1154.77     1105.45     23.91 o
   3   0   8        1.62        2.85     12.20 o
   4   0   8      840.11      899.18     24.28 o
   5   0   8      353.96      385.51     14.19 o
   6   0   8       94.95      109.10     12.12 o
   7   0   8       74.70       96.19     14.00 o
   8   0   8       22.17       -4.88     18.84 o
   9   0   8      108.56      131.51     17.04 o
  10   0   8       13.92       27.51     21.43 o
  11   0   8        6.31        6.04     23.12 o
  12   0   8        1.16       23.04     23.19 o
  -9   1   8      113.72      139.65     21.35 o
  -8   1   8       11.63      -23.46     23.46 o
  -7   1   8       25.38       19.70     20.23 o
  -6   1   8        3.61        8.67     18.95 o
  -5   1   8        4.66       -6.76     17.68 o
  -4   1   8       52.02       52.05     12.05 o
  -3   1   8     2458.86     2664.14     41.88 o
  -2   1   8      980.98     1015.56     26.05 o
  -1   1   8      892.64      831.57     33.59 o
   0   1   8      364.62      342.46      8.70 o
   1   1   8     2581.06     2724.52     31.43 o
   2   1   8       53.38       32.28      9.19 o
   3   1   8      547.99      478.77     14.41 o
   4   1   8      844.94      848.89     23.12 o
   5   1   8       73.68       71.83     10.66 o
   6   1   8      434.10      447.17     15.61 o
   7   1   8       68.37       62.60     13.51 o
   8   1   8       48.59       73.33     14.41 o
   9   1   8      278.83      285.27     20.00 o
  10   1   8       45.13       43.27     22.14 o
  11   1   8        5.13      -22.67     22.67 o
  12   1   8        4.54        7.92     24.62 o
  -9   2   8        6.94      -11.78     23.49 o
  -8   2   8        4.30      -23.87     23.87 o
  -7   2   8        5.46       15.42     21.58 o
  -6   2   8        7.17       19.07     19.07 o
  -5   2   8       16.02       36.44     13.55 o
  -4   2   8       49.16       70.41     13.81 o
  -3   2   8      372.01      399.17     15.65 o
  -2   2   8      538.06      617.11     17.71 o
  -1   2   8       92.86       77.71      7.16 o
   0   2   8      939.53     1006.31     17.23 o
   1   2   8      263.75      280.93      8.39 o
   2   2   8      121.52      109.96     10.21 o
   3   2   8      130.53      130.57     10.43 o
   4   2   8      354.94      329.18     12.50 o
   5   2   8      277.16      277.05     12.69 o
   6   2   8       16.73       27.66     10.10 o
   7   2   8      116.60       89.28     11.86 o
   8   2   8       49.88       70.22     13.96 o
   9   2   8       60.66       82.08     16.44 o
  10   2   8       13.37       36.37     19.18 o
  11   2   8       74.71       55.39     19.07 o
  12   2   8        0.45      -12.84     23.38 o
  -9   3   8        3.32       -2.74     27.96 o
  -8   3   8        1.09       -7.36     22.63 o
  -7   3   8        4.17        0.00     20.98 o
  -6   3   8        5.15        0.94     20.30 o
  -5   3   8       33.38       37.57     19.67 o
  -4   3   8        9.08        4.35     17.53 o
  -3   3   8      127.66      161.94     13.21 o
  -2   3   8       35.56       18.54     15.09 o
  -1   3   8      981.50     1081.97     18.88 o
   0   3   8        0.02      -10.44     19.31 o
   1   3   8       48.91       42.95      6.66 o
   2   3   8     2264.23     2429.99     34.60 o
   3   3   8       15.38       16.48     12.38 o
   4   3   8     3167.97     3173.24     41.21 o
   5   3   8       57.64       60.31     10.32 o
   6   3   8     1007.45     1048.06     29.09 o
   7   3   8       94.32      115.29     11.97 o
   8   3   8      156.60      166.93     16.14 o
   9   3   8        0.01       10.62     18.54 o
  10   3   8       21.60       31.98     19.48 o
  11   3   8       39.86       21.32     22.89 o
  12   3   8       45.81       24.06     24.66 o
  -8   4   8        2.63       15.42     22.71 o
  -7   4   8        0.01       23.98     21.20 o
  -6   4   8        6.34       26.35     21.84 o
  -5   4   8      147.33       91.01     18.24 o
  -4   4   8        4.63       18.13     18.58 o
  -3   4   8        0.42       -6.23     16.63 o
  -2   4   8      664.76      666.27     20.19 o
  -1   4   8     1919.58     1935.40     28.07 o
   0   4   8      235.31      238.18      8.49 o
   1   4   8     3926.37     4324.69     33.60 o
   2   4   8        9.49       10.40     13.59 o
   3   4   8     1497.77     1547.96     30.14 o
   4   4   8       45.68       46.65      9.98 o
   5   4   8     1398.84     1420.25     31.49 o
   6   4   8      148.10      160.78     11.78 o
   7   4   8       14.72        6.83     16.29 o
   8   4   8       30.66       25.48     17.71 o
   9   4   8       40.00       23.08     19.48 o
  10   4   8       58.34       24.73     21.69 o
  11   4   8        0.64       -8.93     23.94 o
  12   4   8        0.24      -21.35     23.87 o
  -8   5   8        8.81      -14.94     25.97 o
  -7   5   8        5.87        0.00     24.24 o
  -6   5   8       19.62       43.16     22.52 o
  -5   5   8      198.86      181.80     19.10 o
  -4   5   8      333.60      342.09     20.27 o
  -3   5   8       22.56       25.33     14.37 o
  -2   5   8     1038.45     1026.37     27.73 o
  -1   5   8      534.57      553.52     11.96 o
   0   5   8      358.65      369.06     12.65 o
   1   5   8       65.09       75.68     11.43 o
   2   5   8     1866.50     1977.83     34.08 o
   3   5   8        1.57        9.12     12.61 o
   4   5   8     1781.57     1951.11     35.24 o
   5   5   8       69.93       65.64     10.40 o
   6   5   8      178.94      218.27     12.69 o
   7   5   8       10.96        7.02     16.74 o
   8   5   8       80.14       65.64     14.26 o
   9   5   8        2.66       15.27     19.18 o
  10   5   8        2.80       21.88     18.01 o
  11   5   8        2.18       28.90     16.70 o
  12   5   8        4.28        2.51     23.08 o
  -7   6   8        3.60       43.68     23.27 o
  -6   6   8       29.29       35.73     24.81 o
  -5   6   8        1.43      -20.72     21.92 o
  -4   6   8      192.22      167.16     20.00 o
  -3   6   8       20.93       -6.53     20.00 o
  -2   6   8        1.23      -18.99     18.99 o
  -1   6   8      924.56      963.77     19.74 o
   0   6   8        5.87       -0.32     10.60 o
   1   6   8     1034.87     1143.91     21.02 o
   2   6   8      188.44      198.87     11.90 o
   3   6   8     1401.29     1554.68     33.03 o
   4   6   8     1331.17     1380.88     32.31 o
   5   6   8       42.06        6.79     15.50 o
   6   6   8      373.96      363.22     15.76 o
   7   6   8      364.84      363.03     18.54 o
   8   6   8       34.11       25.93     17.56 o
   9   6   8       60.01       47.89     15.69 o
  10   6   8       18.77       46.65     14.97 o
  11   6   8        2.94       27.13     21.62 o
  12   6   8       49.59       79.56     18.61 o
  -7   7   8        0.88       25.97     26.83 o
  -6   7   8        8.74       -3.72     23.87 o
  -5   7   8        4.30       21.17     21.69 o
  -4   7   8      137.89      109.70     19.67 o
  -3   7   8        4.66        0.00     20.90 o
  -2   7   8      117.29      108.69     17.19 o
  -1   7   8      391.02      388.76     13.65 o
   0   7   8       11.97        8.71     15.48 o
   1   7   8        3.20       14.20     10.60 o
   2   7   8       63.78       97.62     11.48 o
   3   7   8      496.53      529.10     16.55 o
   4   7   8       17.27        5.10     15.05 o
   5   7   8       47.42       44.44     11.45 o
   6   7   8      194.09      220.79     15.65 o
   7   7   8       21.22       45.19     13.25 o
   8   7   8        9.76       16.89     17.71 o
   9   7   8       64.26        0.94     21.28 o
  10   7   8       58.01       24.81     22.22 o
  11   7   8        3.89      -22.82     22.82 o
  12   7   8        0.20       38.36     22.82 o
  -6   8   8        0.74       21.17     25.41 o
  -5   8   8       67.72       39.67     27.85 o
  -4   8   8      191.19      224.17     21.28 o
  -3   8   8       22.60       33.18     22.14 o
  -2   8   8     1215.19     1225.06     35.88 o
  -1   8   8       81.65       95.65     11.61 o
   0   8   8       44.86       43.51     10.08 o
   1   8   8       44.25       35.79     11.13 o
   2   8   8       81.80       80.46     14.04 o
   3   8   8        4.25       17.83     16.74 o
   4   8   8      395.07      436.62     18.77 o
   5   8   8        4.70       20.30     16.74 o
   6   8   8        0.05      -12.27     17.64 o
   7   8   8       68.86       79.64     15.76 o
   8   8   8      760.32      679.67     24.66 o
   9   8   8       29.23       29.50     20.60 o
  10   8   8        3.41      -14.94     22.71 o
  11   8   8        9.55        2.36     22.22 o
  12   8   8        1.26      -15.65     21.65 o
  -5   9   8       30.88       25.93     24.66 o
  -4   9   8       34.10       11.75     25.67 o
  -3   9   8       35.31      -10.66     25.60 o
  -2   9   8       18.12       32.73     22.22 o
  -1   9   8        5.71       15.33     14.44 o
   0   9   8      496.66      482.46     20.53 o
   1   9   8       98.88       82.79     14.54 o
   2   9   8        5.24        0.75     19.29 o
   3   9   8       19.59       28.86     18.24 o
   4   9   8       80.31      124.41     15.27 o
   5   9   8       12.05        3.15     18.73 o
   6   9   8       65.18      103.10     15.91 o
   7   9   8      305.67      308.35     19.52 o
   8   9   8       66.21       65.49     15.65 o
   9   9   8       51.28       85.23     16.44 o
  10   9   8       22.89        8.86     22.07 o
  11   9   8        0.01       23.08     23.27 o
  12   9   8        3.51        1.35     23.38 o
  -4  10   8       37.85       28.00     21.28 o
  -3  10   8        1.07      -20.87     26.20 o
  -2  10   8        3.89       -5.44     23.53 o
  -1  10   8        3.23      -12.51     15.32 o
   0  10   8       37.84       41.18     22.27 o
   1  10   8      444.91      421.11     16.07 o
   2  10   8      210.62      179.09     18.50 o
   3  10   8      547.25      587.46     23.23 o
   4  10   8      292.68      276.75     18.31 o
   5  10   8        0.79       -2.59     19.48 o
   6  10   8      900.52      914.83     27.92 o
   7  10   8       12.88        2.81     20.49 o
   8  10   8       71.55       71.91     17.00 o
   9  10   8       21.35      -23.23     23.23 o
  10  10   8       36.16       58.92     16.48 o
  11  10   8        5.37       12.61     22.63 o
  12  10   8        1.60       -6.87     24.81 o
  -4  11   8       15.27       34.15     25.93 o
  -3  11   8        0.23       42.93     25.45 o
  -2  11   8       60.67       -4.77     27.36 o
  -1  11   8       12.27       14.59     17.13 o
   0  11   8        0.32       12.74     23.61 o
   1  11   8      352.48      335.27     15.40 o
   2  11   8        0.30        9.50     20.12 o
   3  11   8      492.47      476.71     22.33 o
   4  11   8      213.25      214.48     18.84 o
   5  11   8       24.06       -0.94     22.03 o
   6  11   8       41.84       38.51     16.33 o
   7  11   8       27.23       37.08     19.37 o
   8  11   8       13.04        6.38     20.38 o
   9  11   8        0.35        8.03     22.11 o
  10  11   8        1.22        6.08     21.58 o
  11  11   8        7.19      -22.89     22.89 o
  -3  12   8        7.94       48.08     26.23 o
  -2  12   8        7.53      -23.04     26.23 o
  -1  12   8       75.62       56.43     16.46 o
   0  12   8        2.94       19.29     15.94 o
   1  12   8      110.61      121.79     13.89 o
   2  12   8        3.20       18.77     20.42 o
   3  12   8       81.31       11.18     23.98 o
   4  12   8       90.88       47.51     24.24 o
   5  12   8        0.34       -3.04     18.92 o
   6  12   8        0.00      -11.45     19.44 o
   7  12   8        2.09        2.18     21.88 o
   8  12   8       32.30       18.20     21.73 o
   9  12   8       13.51       40.72     20.68 o
  10  12   8       15.78       49.05     17.56 o
  11  12   8       21.42       43.99     22.93 o
  -1  13   8       16.52        8.90     19.42 o
   0  13   8        7.58        8.79     30.62 o
   1  13   8        5.07       16.11     16.49 o
   2  13   8        6.92       -8.03     24.28 o
   3  13   8        1.00      -22.86     22.86 o
   4  13   8       56.42       60.12     19.22 o
   5  13   8       65.91       -1.13     22.93 o
   6  13   8       16.11       39.52     22.26 o
   7  13   8        6.88       30.29     21.24 o
   8  13   8      124.52      112.74     19.22 o
   9  13   8        3.79       43.35     22.86 o
  10  13   8       36.29       29.69     24.88 o
   0  14   8        5.04       17.77     33.70 o
   1  14   8       46.75       46.13     15.21 o
   2  14   8        3.66      -22.59     25.75 o
   3  14   8        3.79      -20.94     25.11 o
   4  14   8       14.47       41.40     22.26 o
   5  14   8       28.05       40.01     24.39 o
   6  14   8        0.30      -23.01     23.01 o
   7  14   8        0.06       35.20     21.50 o
   8  14   8        8.44       32.54     22.78 o
   9  14   8       11.58       -5.44     26.08 o
   2  15   8       85.43       78.29     21.43 o
   3  15   8        8.99       13.47     24.39 o
   4  15   8       12.09       15.95     22.33 o
   5  15   8       12.77       27.70     24.51 o
   6  15   8       32.38       29.27     26.42 o
   7  15   8        0.66      -14.94     24.69 o
  -4 -15   9        4.71        9.65     24.36 o
  -3 -15   9        0.97        9.53     23.87 o
  -2 -15   9       14.99      -18.95     27.10 o
  -1 -15   9        8.81       -5.43     17.53 o
  -6 -14   9        5.71      -16.18     25.37 o
  -5 -14   9        4.39        2.59     22.86 o
  -4 -14   9       78.83       85.61     19.07 o
  -3 -14   9        0.82       21.32     22.78 o
  -2 -14   9       67.44       79.94     20.27 o
  -1 -14   9        3.19       22.82     16.50 o
   0 -14   9       35.19       66.73     16.18 o
   1 -14   9        4.17       -2.73     17.69 o
   2 -14   9       27.58       35.73     26.35 o
  -7 -13   9       12.62       -7.99     23.94 o
  -6 -13   9        3.43        5.03     23.83 o
  -5 -13   9       14.24       36.29     23.16 o
  -4 -13   9        1.19       -5.89     22.56 o
  -3 -13   9        5.37       13.85     22.29 o
  -2 -13   9        7.91        7.99     21.35 o
  -1 -13   9       67.48       81.80     14.12 o
   0 -13   9       22.48       22.53     15.79 o
   1 -13   9       15.67       14.04     16.47 o
   2 -13   9       12.83       22.63     25.41 o
   3 -13   9       35.57       32.54     20.90 o
  -8 -12   9        0.11       -6.72     23.34 o
  -7 -12   9        0.02       22.56     22.97 o
  -6 -12   9        4.28       16.51     21.88 o
  -5 -12   9        1.32      -21.99     21.99 o
  -4 -12   9      125.82      178.91     19.37 o
  -3 -12   9        7.50        3.15     21.24 o
  -2 -12   9        1.18        4.20     22.14 o
  -1 -12   9        4.40        7.91     14.71 o
   0 -12   9        3.00       16.49     15.43 o
   1 -12   9      250.23      261.65     15.45 o
   2 -12   9       38.77       44.14     18.46 o
   3 -12   9        0.49       15.76     21.84 o
   4 -12   9       14.06      -24.39     25.71 o
   5 -12   9       27.06        6.87     27.28 o
  -9 -11   9        0.34      -23.83     23.83 o
  -8 -11   9        2.94      -17.94     20.75 o
  -7 -11   9        3.82       -2.36     22.44 o
  -6 -11   9       33.72       39.89     21.54 o
  -5 -11   9        1.09        3.15     20.19 o
  -4 -11   9        4.28       14.07     17.98 o
  -3 -11   9        4.52       26.23     20.42 o
  -2 -11   9        0.06       19.18     18.84 o
  -1 -11   9       32.54       11.11     15.27 o
   0 -11   9      297.57      266.47     14.61 o
   1 -11   9      120.84       98.41     13.43 o
   2 -11   9       51.83       34.04     23.49 o
   3 -11   9        1.56       -8.86     21.80 o
   4 -11   9        2.12       18.84     22.11 o
   5 -11   9       10.70       18.95     24.47 o
   6 -11   9        1.56        1.39     26.65 o
  -9 -10   9        0.24       17.45     22.59 o
  -8 -10   9       37.13       49.28     18.65 o
  -7 -10   9        4.92        0.00     22.82 o
  -6 -10   9        1.42      -19.97     19.97 o
  -5 -10   9      102.42      128.73     17.56 o
  -4 -10   9        3.25       -0.94     17.34 o
  -3 -10   9       43.68       20.57     19.22 o
  -2 -10   9        0.62        3.53     18.65 o
  -1 -10   9       17.22       22.50     13.40 o
   0 -10   9       68.63       59.49     11.57 o
   1 -10   9      995.51     1021.19     30.59 o
   2 -10   9        0.26      -22.22     22.22 o
   3 -10   9       27.34       43.42     22.41 o
   4 -10   9        0.70      -21.58     23.57 o
   5 -10   9      107.49       96.23     20.42 o
   6 -10   9       40.85       52.28     26.65 o
   7 -10   9        7.38        1.39     24.77 o
  -9  -9   9        0.13      -23.61     23.61 o
  -8  -9   9       39.48       74.91     18.20 o
  -7  -9   9        3.71       -9.83     21.35 o
  -6  -9   9      215.82      153.01     19.67 o
  -5  -9   9       30.72       35.43     21.20 o
  -4  -9   9       36.85       38.99     15.69 o
  -3  -9   9       25.34       18.31     19.22 o
  -2  -9   9      431.70      395.04     20.08 o
  -1  -9   9        6.49       -0.11     13.53 o
   0  -9   9        1.37       -0.41     13.32 o
   1  -9   9      114.86      113.95     17.00 o
   2  -9   9        0.32      -19.85     19.85 o
   3  -9   9       12.87       34.94     19.55 o
   4  -9   9       19.85       -1.99     21.43 o
   5  -9   9       46.04       80.69     17.94 o
   6  -9   9      231.95      243.53     23.49 o
   7  -9   9        1.22        6.42     24.58 o
 -10  -8   9       11.80        8.22     23.49 o
  -9  -8   9        1.99       11.37     22.22 o
  -8  -8   9       21.34        9.04     21.13 o
  -7  -8   9       64.02       64.25     17.45 o
  -6  -8   9       28.16       17.86     19.59 o
  -5  -8   9      230.93      228.86     18.39 o
  -4  -8   9      126.30      117.28     16.06 o
  -3  -8   9      149.71      144.04     15.80 o
  -2  -8   9      111.35      106.47     14.37 o
  -1  -8   9      143.00      148.22     10.76 o
   0  -8   9      151.91      137.40     25.88 o
   1  -8   9       15.98       16.30     16.42 o
   2  -8   9       14.56       20.30     20.38 o
   3  -8   9      476.65      447.66     22.78 o
   4  -8   9       19.78       20.00     21.09 o
   5  -8   9       48.25       26.27     16.96 o
   6  -8   9      109.38      130.30     20.19 o
   7  -8   9       47.65       72.96     18.80 o
   8  -8   9       26.27       55.02     19.33 o
 -10  -7   9        0.23      -23.76     23.76 o
  -9  -7   9       13.27       30.89     22.29 o
  -8  -7   9        0.78      -22.07     22.07 o
  -7  -7   9       26.55       -7.09     21.62 o
  -6  -7   9      121.36      104.26     18.65 o
  -5  -7   9       55.79       46.95     14.75 o
  -4  -7   9        1.80        8.41     16.85 o
  -3  -7   9       17.38       19.89     15.91 o
  -2  -7   9      152.28      146.67     12.91 o
  -1  -7   9       60.35       45.41     14.67 o
   0  -7   9      181.07      191.79      9.96 o
   1  -7   9       14.74       22.30     10.73 o
   2  -7   9        8.05       16.29     17.56 o
   3  -7   9      770.79      812.07     24.81 o
   4  -7   9      725.77      652.68     24.51 o
   5  -7   9      121.61       79.00     18.13 o
   6  -7   9       47.84       23.04     22.48 o
   7  -7   9      128.57      148.73     19.55 o
   8  -7   9        1.01       13.44     23.72 o
   9  -7   9        3.23       24.36     24.36 o
 -10  -6   9        1.50       15.99     21.65 o
  -9  -6   9       23.08       45.22     16.51 o
  -8  -6   9        5.73       25.86     18.65 o
  -7  -6   9       89.52       98.85     16.78 o
  -6  -6   9      952.20      942.38     28.22 o
  -5  -6   9        1.76        1.58     18.28 o
  -4  -6   9       29.29        5.70     16.93 o
  -3  -6   9      241.83      243.61     13.92 o
  -2  -6   9      270.14      305.57     13.55 o
  -1  -6   9       10.34        7.55     10.49 o
   0  -6   9      227.43      217.90      9.49 o
   1  -6   9        4.70       -8.44     15.84 o
   2  -6   9       54.15       48.23     11.33 o
   3  -6   9      127.59      100.58     15.05 o
   4  -6   9       13.99      -19.14     19.14 o
   5  -6   9       31.80       33.21     19.48 o
   6  -6   9      114.92      142.31     17.41 o
   7  -6   9       13.59        7.21     22.86 o
   8  -6   9      255.05      230.10     21.50 o
   9  -6   9       20.13        0.00     26.23 o
 -10  -5   9        1.08      -24.43     24.43 o
  -9  -5   9        1.56      -23.19     23.19 o
  -8  -5   9       78.60       77.16     17.11 o
  -7  -5   9      125.75      138.26     17.83 o
  -6  -5   9      831.87      861.50     27.17 o
  -5  -5   9       88.32       73.52     15.61 o
  -4  -5   9      364.83      373.27     17.56 o
  -3  -5   9      225.88      251.71     13.81 o
  -2  -5   9       34.45       35.77      9.87 o
  -1  -5   9      890.20      976.10     19.23 o
   0  -5   9      520.58      491.64     12.46 o
   1  -5   9      429.55      551.70     12.97 o
   2  -5   9      252.36      221.92     13.74 o
   3  -5   9      358.89      323.62     15.01 o
   4  -5   9       65.58       79.41     13.89 o
   5  -5   9       90.24      111.84     14.97 o
   6  -5   9       49.38       34.34     20.57 o
   7  -5   9      161.36      139.76     18.01 o
   8  -5   9       39.38       69.06     18.01 o
   9  -5   9       36.75       31.11     23.49 o
  10  -5   9        8.34       59.03     18.92 o
 -10  -4   9        0.12        9.31     22.56 o
  -9  -4   9        1.68        0.00     21.05 o
  -8  -4   9      121.49      111.01     17.86 o
  -7  -4   9       56.97       58.66     16.66 o
  -6  -4   9      141.10      129.89     16.93 o
  -5  -4   9      240.15      247.77     17.49 o
  -4  -4   9      995.10      996.35     29.35 o
  -3  -4   9        3.19      -10.21     13.85 o
  -2  -4   9      205.22      202.02     12.12 o
  -1  -4   9      810.90      803.14     15.10 o
   0  -4   9        0.07        2.74      9.22 o
   1  -4   9     1261.39     1233.36     20.19 o
   2  -4   9     3316.35     3266.84     44.62 o
   3  -4   9       96.07       88.95     11.11 o
   4  -4   9       49.73       52.17     11.63 o
   5  -4   9        7.25       14.07     16.66 o
   6  -4   9       22.71       27.77     19.44 o
   7  -4   9        6.48       -8.07     19.70 o
   8  -4   9      171.89      153.46     20.12 o
   9  -4   9        0.54      -16.93     22.56 o
  10  -4   9       21.85       20.45     25.56 o
 -10  -3   9        8.77       35.32     16.96 o
  -9  -3   9       27.48       -4.84     25.03 o
  -8  -3   9      169.50      180.03     20.27 o
  -7  -3   9       22.58       21.77     20.72 o
  -6  -3   9       40.19       56.60     14.86 o
  -5  -3   9        1.75       -4.43     16.59 o
  -4  -3   9       85.35       88.01     11.78 o
  -3  -3   9      580.65      592.34     17.53 o
  -2  -3   9      632.30      665.45     19.48 o
  -1  -3   9       86.18       78.98      7.27 o
   0  -3   9      652.72      626.02     13.40 o
   1  -3   9      781.95      801.17     15.58 o
   2  -3   9      230.72      223.64     12.05 o
   3  -3   9        1.05       14.71     13.36 o
   4  -3   9     1158.58     1300.83     31.11 o
   5  -3   9      106.32       91.24     12.31 o
   6  -3   9      104.62       69.39     15.65 o
   7  -3   9       70.60       66.35     15.46 o
   8  -3   9       25.86        8.59     20.83 o
   9  -3   9       18.63       -3.23     22.48 o
  10  -3   9        0.16      -23.72     23.72 o
  11  -3   9        1.83      -26.80     26.80 o
 -10  -2   9        8.09      -13.66     25.15 o
  -9  -2   9        6.69       24.51     22.93 o
  -8  -2   9       88.47      120.06     17.79 o
  -7  -2   9       24.35       36.25     18.88 o
  -6  -2   9      711.31      700.57     23.42 o
  -5  -2   9        3.98       -8.89     16.74 o
  -4  -2   9      276.68      273.07     14.15 o
  -3  -2   9      150.11      192.98     12.23 o
  -2  -2   9      131.78      158.11     10.88 o
  -1  -2   9       65.38       72.84     10.15 o
   0  -2   9      304.48      273.44      8.23 o
   1  -2   9      832.12      806.15     15.87 o
   2  -2   9       16.53       23.27     13.06 o
   3  -2   9      391.01      433.17     13.92 o
   4  -2   9       89.18       92.70     11.60 o
   5  -2   9       86.34       96.68     12.08 o
   6  -2   9      232.51      251.15     16.51 o
   7  -2   9       20.57       18.99     18.20 o
   8  -2   9        0.62      -20.30     20.30 o
   9  -2   9        5.29       23.64     19.93 o
  10  -2   9       21.38      -11.52     25.45 o
  11  -2   9        0.71       30.06     22.59 o
  -9  -1   9       31.25       27.47     23.04 o
  -8  -1   9        0.06       18.61     17.04 o
  -7  -1   9      103.50       96.75     17.53 o
  -6  -1   9        1.29        0.86     19.22 o
  -5  -1   9       97.66      101.86     15.24 o
  -4  -1   9      159.42      139.76     12.76 o
  -3  -1   9        8.37        9.83     14.07 o
  -2  -1   9       97.30      113.15     10.28 o
  -1  -1   9     2712.15     2889.92     27.61 o
   0  -1   9      115.26      142.79      7.34 o
   1  -1   9      243.86      224.46      8.17 o
   2  -1   9      116.67      125.28     10.13 o
   3  -1   9      351.65      367.19     13.25 o
   4  -1   9      942.64      855.72     24.81 o
   5  -1   9      121.88      127.71     11.93 o
   6  -1   9     1864.41     1861.64     39.59 o
   7  -1   9        0.23       24.13     16.48 o
   8  -1   9       26.00       15.61     19.59 o
   9  -1   9        0.26      -12.80     20.87 o
  10  -1   9       71.47       50.93     25.67 o
  11  -1   9        8.71       21.92     18.20 o
  -9   0   9       49.38       12.80     26.38 o
  -8   0   9       30.82       19.33     23.27 o
  -7   0   9      156.19      139.42     17.64 o
  -6   0   9       32.34       53.48     15.16 o
  -5   0   9      154.22      163.56     16.59 o
  -4   0   9       32.48       19.33     17.04 o
  -3   0   9      959.68     1018.34     29.12 o
  -2   0   9      143.03      115.29     10.40 o
  -1   0   9      710.54      736.06     36.93 o
   0   0   9      104.43       96.26     11.33 o
   1   0   9      393.39      387.82      8.82 o
   2   0   9      164.94      149.97     10.43 o
   3   0   9      832.30      782.73     22.97 o
   4   0   9       43.56       33.40      9.80 o
   5   0   9      274.24      311.80     13.32 o
   6   0   9      118.15      131.51     12.08 o
   7   0   9      119.64       98.07     15.24 o
   8   0   9        1.00        4.95     17.34 o
   9   0   9       36.17       37.08     20.38 o
  10   0   9        6.28        6.42     19.44 o
  11   0   9        0.12      -13.40     23.34 o
  12   0   9       11.80       28.64     24.43 o
  -9   1   9        8.80      -19.82     25.18 o
  -8   1   9       66.90       90.94     18.31 o
  -7   1   9       51.18       45.82     17.26 o
  -6   1   9       55.45       43.35     16.03 o
  -5   1   9       99.30       84.14     15.24 o
  -4   1   9      461.42      448.48     18.39 o
  -3   1   9       47.06       20.83     16.21 o
  -2   1   9      198.99      190.28     11.97 o
  -1   1   9        5.50       -9.18      9.18 o
   0   1   9     1742.80     1927.01     27.49 o
   1   1   9       15.92       14.88      7.35 o
   2   1   9      193.91      181.91     10.36 o
   3   1   9      204.31      180.74     10.81 o
   4   1   9      245.72      240.98     11.67 o
   5   1   9     1389.94     1455.87     31.26 o
   6   1   9     1052.84     1123.31     31.15 o
   7   1   9       14.55        8.48     15.88 o
   8   1   9       30.92       12.08     19.10 o
   9   1   9      106.91      101.63     16.96 o
  10   1   9       25.86       44.40     15.46 o
  11   1   9        0.62       27.32     21.73 o
  12   1   9       20.63       22.59     24.73 o
  -9   2   9        2.89       36.74     22.97 o
  -8   2   9        8.69        2.44     21.99 o
  -7   2   9      393.86      317.24     22.33 o
  -6   2   9        6.22      -19.48     19.48 o
  -5   2   9       42.54       69.09     15.61 o
  -4   2   9      131.90      133.64     15.09 o
  -3   2   9      186.34      211.22     13.47 o
  -2   2   9      113.87      119.87     10.85 o
  -1   2   9      237.41      229.90      9.81 o
   0   2   9       75.70       70.03      6.86 o
   1   2   9     4768.77     5137.46     45.20 o
   2   2   9      410.12      432.23     12.91 o
   3   2   9       72.54       83.13      9.53 o
   4   2   9      624.22      669.12     19.10 o
   5   2   9      162.63      146.59     10.96 o
   6   2   9      115.89      117.32     11.97 o
   7   2   9       60.46       76.22     13.44 o
   8   2   9      354.49      409.75     19.48 o
   9   2   9        3.14      -18.88     18.88 o
  10   2   9       29.71       22.52     21.35 o
  11   2   9        0.04       12.80     22.44 o
  12   2   9        1.25       28.45     21.39 o
  -8   3   9       35.77       52.69     20.45 o
  -7   3   9        0.00       -7.88     22.71 o
  -6   3   9      178.37      230.02     19.25 o
  -5   3   9      235.95      244.88     18.88 o
  -4   3   9      143.23      136.57     16.93 o
  -3   3   9      583.26      635.12     21.39 o
  -2   3   9     1343.09     1409.55     34.15 o
  -1   3   9       35.58       41.23      7.43 o
   0   3   9      348.11      360.91      9.41 o
   1   3   9      904.03      906.01     17.63 o
   2   3   9      583.46      678.77     18.80 o
   3   3   9     1000.76     1103.98     26.46 o
   4   3   9      243.20      255.73     11.93 o
   5   3   9       34.28       22.74     14.37 o
   6   3   9       97.10      102.76     12.27 o
   7   3   9        1.05        7.69     15.95 o
   8   3   9        4.24      -18.13     18.13 o
   9   3   9       41.27       36.10     19.10 o
  10   3   9       21.67       10.13     19.33 o
  11   3   9      143.67      131.99     19.40 o
  12   3   9       19.14       39.52     22.33 o
  -8   4   9        0.25      -25.41     25.41 o
  -7   4   9        0.80       -2.36     23.23 o
  -6   4   9       26.75       31.19     16.21 o
  -5   4   9      475.93      513.26     23.04 o
  -4   4   9        3.61       23.31     18.43 o
  -3   4   9      184.50      159.62     16.29 o
  -2   4   9     3019.65     3168.85     49.46 o
  -1   4   9       81.11       95.55      8.55 o
   0   4   9      135.64      105.89      7.89 o
   1   4   9      801.22      872.88     16.77 o
   2   4   9      246.15      247.06     12.50 o
   3   4   9     1552.60     1681.53     32.54 o
   4   4   9       13.76       26.27      9.12 o
   5   4   9       33.43       31.64     10.13 o
   6   4   9     1154.02     1060.67     30.92 o
   7   4   9        1.37       -5.63     16.44 o
   8   4   9       47.49       58.88     14.71 o
   9   4   9       58.14       35.28     18.99 o
  10   4   9        8.62       34.08     19.44 o
  11   4   9        6.81       21.43     22.14 o
  12   4   9        9.97      -23.79     23.79 o
  -7   5   9        8.17       13.81     23.42 o
  -6   5   9       11.90        3.38     22.33 o
  -5   5   9      544.42      506.36     24.17 o
  -4   5   9       13.77       10.77     20.42 o
  -3   5   9      120.74      140.21     16.44 o
  -2   5   9      100.72      116.76     16.03 o
  -1   5   9      758.39      759.23     24.51 o
   0   5   9      365.38      373.72     10.53 o
   1   5   9        0.28       -8.64     18.95 o
   2   5   9       65.64       62.30     10.58 o
   3   5   9       21.97       39.74      9.50 o
   4   5   9      479.37      493.33     14.71 o
   5   5   9       62.27       76.34     11.33 o
   6   5   9      449.47      425.33     16.29 o
   7   5   9       97.44       99.57     14.56 o
   8   5   9       18.39       12.08     18.80 o
   9   5   9       36.36       51.08     14.71 o
  10   5   9        2.56        4.05     20.04 o
  11   5   9       22.74       27.17     21.47 o
  12   5   9       21.80       55.43     16.85 o
  -7   6   9        5.39      -11.97     25.78 o
  -6   6   9        3.46      -13.17     24.62 o
  -5   6   9       87.47      103.85     18.09 o
  -4   6   9      232.04      175.19     20.94 o
  -3   6   9       36.52        6.91     21.20 o
  -2   6   9      364.20      374.70     19.85 o
  -1   6   9      147.53      133.71     12.29 o
   0   6   9        7.05       13.50     11.54 o
   1   6   9       22.91       20.35      8.70 o
   2   6   9       85.25       76.04     10.85 o
   3   6   9      765.41      773.01     22.48 o
   4   6   9      180.60      218.20     13.17 o
   5   6   9      615.17      626.30     18.20 o
   6   6   9      702.17      680.01     21.24 o
   7   6   9      129.23      129.74     14.90 o
   8   6   9      204.30      183.37     16.70 o
   9   6   9       80.06       72.96     16.06 o
  10   6   9        1.69       -9.23     19.03 o
  11   6   9       29.47       33.14     20.15 o
  12   6   9       14.95       38.21     22.71 o
  -6   7   9        0.67      -20.49     24.96 o
  -5   7   9      135.56      139.27     22.14 o
  -4   7   9      115.88      139.57     18.92 o
  -3   7   9      371.30      378.60     22.52 o
  -2   7   9       40.58       38.96     17.49 o
  -1   7   9        2.13       15.73     17.19 o
   0   7   9        7.03        8.03     21.13 o
   1   7   9       41.42       35.22      9.39 o
   2   7   9      255.53      238.54     13.81 o
   3   7   9      410.28      457.19     16.51 o
   4   7   9       38.48       24.69     16.21 o
   5   7   9       95.30      111.69     14.22 o
   6   7   9      377.06      390.99     18.54 o
   7   7   9       58.57       35.62     19.33 o
   8   7   9       23.68       35.43     19.48 o
   9   7   9        6.34      -21.02     21.02 o
  10   7   9       12.64       18.88     19.22 o
  11   7   9       44.47       81.67     17.79 o
  12   7   9       13.85        0.00     24.47 o
  -6   8   9       49.88       45.15     27.96 o
  -5   8   9       16.48       19.97     24.39 o
  -4   8   9       25.20       -3.38     25.97 o
  -3   8   9      131.53      132.63     18.65 o
  -2   8   9      904.06      929.28     29.84 o
  -1   8   9       52.85       35.40     15.19 o
   0   8   9        2.96       24.56     14.82 o
   1   8   9      223.79      213.24     11.77 o
   2   8   9      148.15      170.01     15.09 o
   3   8   9       31.26       23.01     16.66 o
   4   8   9      727.54      717.12     22.33 o
   5   8   9       11.83       -7.54     17.38 o
   6   8   9       68.99       64.63     15.20 o
   7   8   9      155.57      154.74     16.74 o
   8   8   9       84.96       76.04     16.89 o
   9   8   9        8.26       -8.03     20.79 o
  10   8   9        4.79      -20.87     20.87 o
  11   8   9        5.21      -10.73     22.14 o
  12   8   9        2.49       17.08     23.04 o
  -5   9   9      130.55      119.95     22.56 o
  -4   9   9       20.87       13.40     24.77 o
  -3   9   9       20.91       16.59     24.17 o
  -2   9   9       76.04       96.11     17.90 o
  -1   9   9       39.45       43.57     13.74 o
   0   9   9     2387.60     2477.56     37.20 o
   1   9   9      500.21      476.99     15.79 o
   2   9   9        8.08        2.40     18.69 o
   3   9   9       29.19       40.38     14.64 o
   4   9   9      423.43      440.38     21.20 o
   5   9   9      174.76      129.70     16.78 o
   6   9   9       35.70       32.84     20.49 o
   7   9   9        0.47       -2.74     18.84 o
   8   9   9       96.26       77.31     17.26 o
   9   9   9        0.82       29.35     18.61 o
  10   9   9        0.35       13.47     19.63 o
  11   9   9        0.00        8.59     22.56 o
  12   9   9       14.29        5.40     23.72 o
  -4  10   9       11.58        7.81     25.75 o
  -3  10   9      145.88      139.95     23.19 o
  -2  10   9      178.63      159.01     21.88 o
  -1  10   9       36.53       47.15     13.84 o
   0  10   9       71.78       70.13     18.92 o
   1  10   9      323.03      305.70     15.43 o
   2  10   9      151.51      161.53     17.98 o
   3  10   9       76.57      110.08     16.36 o
   4  10   9       97.90       88.08     16.40 o
   5  10   9       58.55       56.78     15.88 o
   6  10   9        0.69       30.02     14.71 o
   7  10   9       10.82      -17.19     19.44 o
   8  10   9       52.74       62.41     16.06 o
   9  10   9      196.64      182.51     20.75 o
  10  10   9        0.23       -9.38     21.99 o
  11  10   9        1.07      -24.54     24.54 o
  -3  11   9       49.37       45.41     22.18 o
  -2  11   9       55.27       81.18     20.72 o
  -1  11   9       59.46       43.39     18.18 o
   0  11   9       31.42       27.06     11.90 o
   1  11   9        0.11       24.87     15.09 o
   2  11   9        0.43      -13.77     21.39 o
   3  11   9        8.46        4.77     21.17 o
   4  11   9       62.45       37.08     22.18 o
   5  11   9        3.56        9.72     19.59 o
   6  11   9        2.43        0.98     19.59 o
   7  11   9        0.01        3.08     19.70 o
   8  11   9        0.41       -5.44     20.98 o
   9  11   9       42.66       24.47     24.13 o
  10  11   9       26.40      -25.18     25.18 o
  11  11   9       42.24       26.57     22.37 o
  -2  12   9       16.97      -28.26     28.26 o
  -1  12   9        7.07        8.46     17.94 o
   0  12   9        3.54      -11.10     16.36 o
   1  12   9        0.45       23.21     15.81 o
   2  12   9       29.95        5.37     22.78 o
   3  12   9      158.93      140.29     18.31 o
   4  12   9       21.43      -22.07     22.07 o
   5  12   9        0.58        6.27     19.52 o
   6  12   9       25.12       52.39     15.24 o
   7  12   9       23.83       40.83     22.33 o
   8  12   9       12.29       40.61     21.80 o
   9  12   9        1.89      -17.04     24.17 o
  10  12   9       18.33       40.12     22.22 o
  -1  13   9       38.10       71.25     21.62 o
   0  13   9      207.66      209.21     18.61 o
   1  13   9        2.91      -16.96     16.96 o
   2  13   9       13.94       -3.53     24.77 o
   3  13   9      124.92      140.55     20.75 o
   4  13   9       57.82       74.76     18.58 o
   5  13   9       45.77       57.46     17.64 o
   6  13   9        7.05      -12.69     20.79 o
   7  13   9        8.20       10.70     22.44 o
   8  13   9       15.87       -7.47     22.56 o
   9  13   9       47.63       20.72     25.30 o
  10  13   9        2.35       -2.74     24.32 o
   1  14   9      119.23      125.26     15.43 o
   2  14   9       19.66       16.78     25.90 o
   3  14   9        1.85       36.67     23.16 o
   4  14   9       10.21        9.98     23.53 o
   5  14   9       71.30       84.82     17.75 o
   6  14   9       35.22       21.28     24.69 o
   7  14   9        0.00      -16.66     23.04 o
   8  14   9        5.95      -13.21     24.09 o
   3  15   9       32.49       -4.13     28.15 o
   4  15   9        5.30        4.09     25.45 o
   5  15   9       11.92        5.40     24.62 o
   6  15   9       39.78       47.48     26.53 o
  -5 -14  10       14.93       -2.66     24.69 o
  -4 -14  10        7.55       22.26     23.34 o
  -3 -14  10       46.69       43.84     23.98 o
  -2 -14  10        1.57       10.21     22.41 o
  -1 -14  10        1.05        5.18     16.32 o
   0 -14  10        3.29       13.54     17.05 o
   1 -14  10        0.65        2.71     18.26 o
  -7 -13  10       10.75       15.09     23.94 o
  -6 -13  10       12.95       36.67     17.08 o
  -5 -13  10       10.19      -23.42     23.42 o
  -4 -13  10       11.18        7.28     23.04 o
  -3 -13  10        3.54      -19.07     21.88 o
  -2 -13  10       64.63       42.33     23.91 o
  -1 -13  10        0.63       -6.98     17.79 o
   0 -13  10        0.59       16.18     15.58 o
   1 -13  10        0.83       -7.03     16.37 o
   2 -13  10        0.01       34.64     22.11 o
   3 -13  10        2.20        5.37     25.45 o
  -7 -12  10       49.94       91.05     18.73 o
  -6 -12  10        3.52       30.55     20.98 o
  -5 -12  10       14.47       29.16     18.77 o
  -4 -12  10       49.27       40.38     23.31 o
  -3 -12  10        5.10       25.11     19.63 o
  -2 -12  10       29.06       37.83     21.50 o
  -1 -12  10       13.90       11.86     15.18 o
   0 -12  10        4.19       -3.24     15.33 o
   1 -12  10        0.38      -16.58     16.58 o
   2 -12  10        0.00        8.22     23.42 o
   3 -12  10        1.62       18.50     21.69 o
   4 -12  10       49.81       68.15     21.17 o
  -8 -11  10        6.98       18.58     22.86 o
  -7 -11  10        6.63       14.75     25.03 o
  -6 -11  10        4.30       -3.45     21.17 o
  -5 -11  10        5.00       27.28     20.57 o
  -4 -11  10       29.30       33.36     20.98 o
  -3 -11  10       75.78       60.54     17.64 o
  -2 -11  10        8.85       21.88     19.89 o
  -1 -11  10       21.99       33.97     14.65 o
   0 -11  10      129.22      132.87     13.22 o
   1 -11  10      574.60      493.89     17.85 o
   2 -11  10        9.54       35.99     21.62 o
   3 -11  10       22.09      -10.17     23.27 o
   4 -11  10        0.57       -2.40     24.54 o
   5 -11  10       35.13       30.81     26.87 o
  -9 -10  10        2.28      -15.31     23.91 o
  -8 -10  10        0.81       14.00     21.54 o
  -7 -10  10       81.44       95.85     18.73 o
  -6 -10  10        2.98        5.44     20.08 o
  -5 -10  10        8.26       16.55     19.74 o
  -4 -10  10       62.52      101.97     16.10 o
  -3 -10  10        1.03      -19.10     19.10 o
  -2 -10  10       81.47       65.04     16.55 o
  -1 -10  10        0.99        8.56     15.95 o
   0 -10  10      102.29      120.58     26.20 o
   1 -10  10        4.64        4.50     15.96 o
   2 -10  10      375.46      374.47     22.82 o
   3 -10  10        5.90       24.84     20.45 o
   4 -10  10       26.32       25.33     23.94 o
   5 -10  10       37.54       14.19     24.58 o
   6 -10  10       40.61       71.38     19.59 o
  -9  -9  10        4.27        5.40     23.76 o
  -8  -9  10       14.64      -18.39     24.09 o
  -7  -9  10       69.70       50.63     19.22 o
  -6  -9  10        1.66       43.35     15.01 o
  -5  -9  10      109.86      104.71     18.16 o
  -4  -9  10        4.20       24.51     17.86 o
  -3  -9  10      160.99      152.56     16.81 o
  -2  -9  10       17.17       17.75     18.24 o
  -1  -9  10       11.50       11.61     13.50 o
   0  -9  10      130.08      105.28     11.84 o
   1  -9  10      189.35      227.48     13.65 o
   2  -9  10        1.15        5.44     21.32 o
   3  -9  10        0.15      -20.83     21.92 o
   4  -9  10        0.05       15.16     20.75 o
   5  -9  10        3.93       38.73     21.32 o
   6  -9  10        0.06       -5.97     23.46 o
   7  -9  10       23.22        7.81     25.56 o
  -9  -8  10        6.16       17.08     23.68 o
  -8  -8  10        1.13      -16.48     21.92 o
  -7  -8  10       95.77      114.50     19.29 o
  -6  -8  10        1.08       -6.91     20.45 o
  -5  -8  10       95.47       63.13     16.66 o
  -4  -8  10        2.26      -19.07     19.07 o
  -3  -8  10       81.20       87.48     14.97 o
  -2  -8  10       24.35       60.91     12.95 o
  -1  -8  10      254.71      256.92     12.40 o
   0  -8  10       18.30        8.41     12.62 o
   1  -8  10      528.76      546.50     27.25 o
   2  -8  10       21.86       19.48     20.83 o
   3  -8  10       27.90       25.07     22.67 o
   4  -8  10       28.18       33.66     16.03 o
   5  -8  10        0.25       -8.14     21.13 o
   6  -8  10      103.06      112.78     18.92 o
   7  -8  10        9.65        0.00     23.91 o
   8  -8  10       43.27       35.80     27.06 o
  -9  -7  10        0.19       37.30     20.87 o
  -8  -7  10       89.40      116.34     18.43 o
  -7  -7  10      112.00      121.03     18.24 o
  -6  -7  10       17.16        0.00     20.23 o
  -5  -7  10        1.38      -19.55     19.55 o
  -4  -7  10        4.80       -8.89     17.64 o
  -3  -7  10       15.81       37.04     12.50 o
  -2  -7  10      107.60      106.81     14.19 o
  -1  -7  10       97.40       84.56     10.04 o
   0  -7  10       13.39       17.45     11.85 o
   1  -7  10       20.57       13.87     18.37 o
   2  -7  10       77.08       71.38     14.90 o
   3  -7  10       16.11       -7.84     21.88 o
   4  -7  10      215.81      220.00     18.99 o
   5  -7  10      167.63      140.66     18.58 o
   6  -7  10       52.21       24.54     21.54 o
   7  -7  10       10.89       20.27     23.04 o
   8  -7  10        1.10      -19.82     24.51 o
   9  -7  10        0.03        5.48     26.08 o
  -9  -6  10        0.63       16.48     20.38 o
  -8  -6  10       16.33       25.90     20.42 o
  -7  -6  10      118.88       95.63     17.90 o
  -6  -6  10      130.80      169.67     18.88 o
  -5  -6  10      560.24      580.63     22.97 o
  -4  -6  10      136.00      149.97     15.57 o
  -3  -6  10       74.26       73.93     13.59 o
  -2  -6  10       27.60       43.08     10.73 o
  -1  -6  10      348.36      351.23     10.44 o
   0  -6  10      335.32      396.43     11.20 o
   1  -6  10       30.77       27.28     13.42 o
   2  -6  10       16.64      -10.10     18.31 o
   3  -6  10     1678.37     1680.56     39.78 o
   4  -6  10       20.53       14.82     18.65 o
   5  -6  10      310.30      350.12     19.67 o
   6  -6  10       30.25       34.15     21.65 o
   7  -6  10        0.00      -18.88     21.17 o
   8  -6  10       10.75       27.96     23.34 o
   9  -6  10        7.34       11.56     25.48 o
  -9  -5  10       26.54       33.93     22.74 o
  -8  -5  10        7.02       -5.55     22.14 o
  -7  -5  10       14.55        5.10     20.23 o
  -6  -5  10       18.40       -3.64     21.50 o
  -5  -5  10      334.59      320.06     20.53 o
  -4  -5  10       32.50      -17.79     17.79 o
  -3  -5  10       84.51       70.89     12.61 o
  -2  -5  10      107.90      102.27     11.18 o
  -1  -5  10      123.69      124.42      8.18 o
   0  -5  10       38.98       27.98     10.43 o
   1  -5  10      226.24      227.02     17.60 o
   2  -5  10      313.38      312.59     14.26 o
   3  -5  10       30.13       11.82     18.05 o
   4  -5  10      287.80      312.70     17.34 o
   5  -5  10       40.52       53.52     15.09 o
   6  -5  10      258.11      231.49     19.33 o
   7  -5  10        8.05       24.06     15.54 o
   8  -5  10      283.16      338.41     22.67 o
   9  -5  10       19.09       31.49     23.79 o
  10  -5  10       56.08       12.23     25.93 o
  -9  -4  10       15.41       12.57     22.11 o
  -8  -4  10       16.21       34.30     21.02 o
  -7  -4  10       29.17        5.03     21.80 o
  -6  -4  10      174.43      160.10     17.83 o
  -5  -4  10      908.94      837.86     24.58 o
  -4  -4  10      297.03      265.79     17.68 o
  -3  -4  10      406.86      430.58     16.29 o
  -2  -4  10      243.75      268.11     13.14 o
  -1  -4  10      804.46      832.16     15.88 o
   0  -4  10        0.45        1.37      9.35 o
   1  -4  10       11.75       13.47     10.08 o
   2  -4  10       62.39       56.41     11.30 o
   3  -4  10       17.88        9.68     14.37 o
   4  -4  10      117.77      118.26     12.57 o
   5  -4  10        2.68       16.81     16.70 o
   6  -4  10        0.26        8.18     16.96 o
   7  -4  10      106.13      111.13     16.25 o
   8  -4  10       11.71       17.49     22.26 o
   9  -4  10       17.55      -14.90     22.22 o
  10  -4  10        0.92       15.50     24.69 o
  -9  -3  10        4.39       32.84     23.23 o
  -8  -3  10        3.39       46.65     14.94 o
  -7  -3  10       18.37        7.96     20.75 o
  -6  -3  10      324.73      325.80     20.12 o
  -5  -3  10      240.13      251.15     17.53 o
  -4  -3  10     1012.09     1085.48     28.03 o
  -3  -3  10      205.39      215.31     13.32 o
  -2  -3  10      259.64      269.99     13.17 o
  -1  -3  10      114.77      119.24     13.45 o
   0  -3  10     2686.90     2797.58     28.57 o
   1  -3  10        9.35        4.08      9.18 o
   2  -3  10     2824.58     2721.19     40.65 o
   3  -3  10      325.43      359.05     13.81 o
   4  -3  10      211.67      217.22     13.55 o
   5  -3  10       20.76       14.34     17.71 o
   6  -3  10      166.76      172.38     16.81 o
   7  -3  10        6.36       -9.46     17.79 o
   8  -3  10       26.85       42.63     15.42 o
   9  -3  10       11.87      -23.91     23.91 o
  10  -3  10        1.75       -3.68     24.02 o
  11  -3  10       46.30       55.02     29.50 o
  -9  -2  10        9.78        5.10     22.48 o
  -8  -2  10       13.20       12.54     22.29 o
  -7  -2  10       21.16       20.08     18.80 o
  -6  -2  10       34.37       36.59     15.69 o
  -5  -2  10       91.41       84.37     16.06 o
  -4  -2  10       83.17       83.99     14.30 o
  -3  -2  10     1195.36     1285.55     32.39 o
  -2  -2  10       51.71       38.88     10.25 o
  -1  -2  10      185.79      165.26     13.17 o
   0  -2  10       21.83        9.08     12.61 o
   1  -2  10      276.19      273.66      8.97 o
   2  -2  10      518.59      482.11     14.45 o
   3  -2  10        1.99       -8.93     13.32 o
   4  -2  10     1436.43     1500.90     32.88 o
   5  -2  10       14.96       11.56     16.18 o
   6  -2  10       19.37        1.46     16.93 o
   7  -2  10       10.25        5.70     18.95 o
   8  -2  10        0.07      -14.82     19.67 o
   9  -2  10        8.29       21.92     20.38 o
  10  -2  10      216.07      220.49     22.07 o
  11  -2  10        0.11       -9.23     25.82 o
  -9  -1  10       20.63       26.05     23.08 o
  -8  -1  10        8.61      -24.84     24.84 o
  -7  -1  10        0.18       24.51     20.49 o
  -6  -1  10        5.29       -2.74     19.52 o
  -5  -1  10      368.23      348.77     19.07 o
  -4  -1  10       44.66       57.46     13.29 o
  -3  -1  10       67.54       71.01     11.15 o
  -2  -1  10       11.53       -6.15     14.60 o
  -1  -1  10       77.31       71.68      7.24 o
   0  -1  10      449.86      465.13     10.18 o
   1  -1  10      495.07      486.50     12.44 o
   2  -1  10       13.69       15.50      9.01 o
   3  -1  10      141.59      126.10     11.15 o
   4  -1  10        0.01      -13.44     13.44 o
   5  -1  10     1944.09     2156.96     40.04 o
   6  -1  10       13.79       11.03     17.04 o
   7  -1  10       12.12       43.42     13.25 o
   8  -1  10       13.60        3.57     19.03 o
   9  -1  10        4.22       33.06     18.95 o
  10  -1  10        0.14        2.25     22.03 o
  11  -1  10       73.35       70.22     19.63 o
  -9   0  10       45.76       40.04     25.11 o
  -8   0  10        2.52       10.70     21.50 o
  -7   0  10        0.19       -8.37     20.49 o
  -6   0  10       61.70       44.21     17.00 o
  -5   0  10       25.89       31.07     19.25 o
  -4   0  10      225.63      212.16     16.06 o
  -3   0  10      521.77      518.70     17.00 o
  -2   0  10       20.27       27.25     13.92 o
  -1   0  10      903.12      888.87     17.76 o
   0   0  10     1806.47     1913.71     23.31 o
   1   0  10      140.69      150.99      7.79 o
   2   0  10      123.92      135.03     10.66 o
   3   0  10       66.30       69.58      9.68 o
   4   0  10       23.62       13.62     13.96 o
   5   0  10       20.29       14.11     10.70 o
   6   0  10      212.29      229.27     14.26 o
   7   0  10        0.20      -17.00     17.00 o
   8   0  10       25.06       21.43     19.48 o
   9   0  10        7.12      -11.63     20.98 o
  10   0  10        0.37       22.82     19.10 o
  11   0  10        0.31      -14.79     23.01 o
  12   0  10       18.51       37.12     25.97 o
  -9   1  10        6.46       31.64     24.47 o
  -8   1  10        0.90       20.87     23.23 o
  -7   1  10      281.58      261.77     20.75 o
  -6   1  10        0.02       19.29     18.95 o
  -5   1  10      362.78      333.12     20.12 o
  -4   1  10      211.61      210.06     16.06 o
  -3   1  10       12.62       21.88     15.54 o
  -2   1  10      473.64      498.59     15.76 o
  -1   1  10      310.64      351.34      9.45 o
   0   1  10      148.18      130.64      9.63 o
   1   1  10      899.28     1080.31     26.95 o
   2   1  10        1.09       -5.10     13.44 o
   3   1  10      121.49      108.80      9.98 o
   4   1  10      202.85      177.93     11.45 o
   5   1  10      545.98      600.37     18.09 o
   6   1  10       36.14        9.42     11.07 o
   7   1  10      112.48       99.72     14.60 o
   8   1  10        0.00      -16.55     18.31 o
   9   1  10       13.72        0.00     19.07 o
  10   1  10        1.46       -1.05     20.87 o
  11   1  10        1.47      -12.01     23.61 o
  12   1  10       11.08       38.88     23.64 o
  -8   2  10        8.02       38.13     25.30 o
  -7   2  10        2.15        4.50     21.28 o
  -6   2  10       50.54       62.11     16.14 o
  -5   2  10       32.60       12.42     21.20 o
  -4   2  10      156.59      159.32     16.59 o
  -3   2  10      115.92      117.62     14.94 o
  -2   2  10       24.68       27.73     15.73 o
  -1   2  10      484.62      520.34     11.07 o
   0   2  10      419.64      439.03     12.54 o
   1   2  10     1726.00     1843.62     24.45 o
   2   2  10       26.56       20.57     13.70 o
   3   2  10      786.86      824.57     24.32 o
   4   2  10      557.65      532.40     15.05 o
   5   2  10      368.29      373.87     14.41 o
   6   2  10      121.46       94.91     11.90 o
   7   2  10      304.55      306.88     17.45 o
   8   2  10       23.65       27.73     18.05 o
   9   2  10        0.35       -8.37     19.37 o
  10   2  10       81.73       79.86     17.71 o
  11   2  10       52.97       24.77     25.60 o
  12   2  10        3.49      -25.30     25.30 o
  -8   3  10        6.01       33.14     22.52 o
  -7   3  10       80.58       66.35     19.63 o
  -6   3  10        1.55      -22.22     22.22 o
  -5   3  10      248.27      254.60     18.84 o
  -4   3  10        1.00       13.10     19.10 o
  -3   3  10      113.77       98.14     16.03 o
  -2   3  10      852.91      886.83     25.82 o
  -1   3  10      187.17      194.40      9.06 o
   0   3  10       77.18      100.97      7.78 o
   1   3  10     1116.17     1207.98     33.61 o
   2   3  10     1945.54     2012.40     35.24 o
   3   3  10     1395.31     1490.39     31.11 o
   4   3  10      120.63      137.21     11.30 o
   5   3  10       49.02       52.69     10.17 o
   6   3  10        6.78       -1.95     15.05 o
   7   3  10        0.10      -16.74     16.74 o
   8   3  10      118.76       82.83     16.48 o
   9   3  10       10.66       21.20     19.29 o
  10   3  10       23.31       22.67     19.63 o
  11   3  10        9.63       -1.16     22.14 o
  12   3  10       87.68      112.82     20.75 o
  -8   4  10        0.07        8.33     24.28 o
  -7   4  10        3.83       19.85     23.08 o
  -6   4  10       30.61       22.22     22.48 o
  -5   4  10       52.12       55.06     16.89 o
  -4   4  10       59.32       73.90     16.48 o
  -3   4  10        7.57        5.52     19.85 o
  -2   4  10      195.62      200.41     16.59 o
  -1   4  10     4071.82     4098.18     67.07 o
   0   4  10       21.37       33.05      8.45 o
   1   4  10      166.60      154.27      8.58 o
   2   4  10      108.69      107.34     10.77 o
   3   4  10     2708.11     3085.61     44.14 o
   4   4  10       17.68       12.38     14.64 o
   5   4  10        5.02      -12.20     14.52 o
   6   4  10      207.96      219.78     13.77 o
   7   4  10     1071.06     1088.18     28.52 o
   8   4  10       27.99       25.26     17.41 o
   9   4  10       33.47       46.05     15.65 o
  10   4  10       25.73       32.65     20.94 o
  11   4  10      157.55      189.41     19.67 o
  12   4  10        0.78       44.51     16.78 o
  -7   5  10        8.70       58.10     17.75 o
  -6   5  10      131.84      112.89     19.97 o
  -5   5  10       67.30       45.15     18.80 o
  -4   5  10      370.12      375.90     21.50 o
  -3   5  10      234.15      232.12     18.65 o
  -2   5  10     1368.88     1386.70     38.66 o
  -1   5  10       70.04       62.00     10.45 o
   0   5  10     1090.57     1112.59     22.17 o
   1   5  10      228.08      226.45      9.51 o
   2   5  10      139.12      115.18     11.75 o
   3   5  10      244.94      214.22     13.21 o
   4   5  10      290.98      287.97     13.55 o
   5   5  10       95.57       91.76     12.05 o
   6   5  10        2.13       10.32     15.80 o
   7   5  10      137.65      135.22     15.31 o
   8   5  10       32.37       36.52     18.77 o
   9   5  10        0.13       29.01     19.48 o
  10   5  10       54.53       57.95     16.66 o
  11   5  10       19.70       -8.03     23.64 o
  12   5  10       26.35        8.97     24.69 o
  -7   6  10       10.84      -16.59     26.27 o
  -6   6  10       26.05        4.99     24.21 o
  -5   6  10       83.74      100.43     20.34 o
  -4   6  10        5.86       32.46     20.53 o
  -3   6  10      974.02      916.60     29.39 o
  -2   6  10        4.08       27.21     20.45 o
  -1   6  10     1061.69      996.90     21.02 o
   0   6  10        0.96       -2.50     12.31 o
   1   6  10      302.13      322.78     10.80 o
   2   6  10       77.31       86.66     11.33 o
   3   6  10     2423.33     2633.03     44.59 o
   4   6  10      286.54      276.97     14.37 o
   5   6  10      324.75      345.28     15.39 o
   6   6  10      501.28      522.34     19.52 o
   7   6  10      165.88      186.75     16.48 o
   8   6  10      475.54      430.32     21.58 o
   9   6  10       21.27       -3.83     19.52 o
  10   6  10       95.20      108.91     17.94 o
  11   6  10       23.63       42.90     21.84 o
  12   6  10        2.88        7.73     23.38 o
  -6   7  10       11.16        2.66     25.93 o
  -5   7  10        3.93       -4.84     24.32 o
  -4   7  10      186.29      139.39     21.77 o
  -3   7  10       36.42        7.66     17.00 o
  -2   7  10      757.35      732.40     26.01 o
  -1   7  10       59.52       78.89     11.33 o
   0   7  10      220.76      212.84     12.60 o
   1   7  10      280.27      293.02     12.45 o
   2   7  10      243.23      224.62     16.18 o
   3   7  10       55.84       52.69     13.17 o
   4   7  10      410.02      367.19     18.20 o
   5   7  10      460.13      466.54     18.84 o
   6   7  10      119.38      113.08     14.94 o
   7   7  10      303.26      288.04     18.99 o
   8   7  10      123.23      121.97     17.23 o
   9   7  10       10.45      -14.79     20.15 o
  10   7  10        0.70        9.61     19.48 o
  11   7  10        1.07       20.04     21.99 o
  12   7  10        0.08       19.55     24.21 o
  -5   8  10        2.07       11.67     24.51 o
  -4   8  10       58.12       42.26     25.07 o
  -3   8  10      261.45      249.69     21.80 o
  -2   8  10      339.49      314.61     21.77 o
  -1   8  10        3.62      -14.30     14.30 o
   0   8  10       46.29       77.33     14.43 o
   1   8  10       35.14       19.41     19.05 o
   2   8  10      113.88      100.09     15.46 o
   3   8  10        7.17      -16.63     17.79 o
   4   8  10      275.94      239.89     17.98 o
   5   8  10      118.67      107.15     15.42 o
   6   8  10        3.52       -6.57     18.84 o
   7   8  10      159.52      175.53     17.98 o
   8   8  10      816.29      791.85     26.57 o
   9   8  10       76.34       81.70     17.83 o
  10   8  10       34.20       46.88     16.70 o
  11   8  10       40.70       60.91     18.28 o
  12   8  10        0.29       43.87     17.15 o
  -5   9  10        3.33      -16.70     25.71 o
  -4   9  10      107.12      102.49     21.24 o
  -3   9  10       58.97       20.75     27.06 o
  -2   9  10        3.93      -18.31     23.79 o
  -1   9  10       17.30       14.03     13.26 o
   0   9  10       34.50       43.86     13.75 o
   1   9  10     1738.25     1774.85     52.34 o
   2   9  10       13.25       27.17     20.19 o
   3   9  10      288.23      281.25     19.03 o
   4   9  10      415.19      426.30     20.75 o
   5   9  10      918.02      935.40     27.62 o
   6   9  10        5.01       -4.35     18.88 o
   7   9  10        0.89       15.91     19.44 o
   8   9  10       45.66       37.45     21.92 o
   9   9  10        0.05       -1.09     21.28 o
  10   9  10        1.01        6.87     21.65 o
  11   9  10       22.08       32.39     22.71 o
  12   9  10        2.35      -24.92     24.92 o
  -4  10  10        5.91       -8.11     26.27 o
  -3  10  10       82.85       97.32     21.50 o
  -2  10  10       82.62      118.90     19.52 o
  -1  10  10      266.45      264.72     32.50 o
   0  10  10        0.33       -8.14     15.18 o
   1  10  10        1.39        0.91     15.06 o
   2  10  10     1074.10     1020.74     29.39 o
   3  10  10       13.53       12.69     18.84 o
   4  10  10      217.69      206.79     18.28 o
   5  10  10       95.62      110.38     15.42 o
   6  10  10      176.41      185.25     17.86 o
   7  10  10      168.24      154.40     18.54 o
   8  10  10       59.54       34.45     15.73 o
   9  10  10       21.51       31.71     17.15 o
  10  10  10        0.00      -15.50     22.78 o
  11  10  10       15.60      -25.22     25.22 o
  -3  11  10        0.14      -20.27     26.98 o
  -2  11  10      106.48      116.23     22.82 o
  -1  11  10      433.66      444.30     19.43 o
   0  11  10       12.29       -0.34     16.53 o
   1  11  10       26.86       38.58     30.81 o
   2  11  10        8.19       21.47     17.26 o
   3  11  10      213.80      162.32     19.74 o
   4  11  10      200.40      196.69     20.53 o
   5  11  10        8.29       28.11     18.65 o
   6  11  10       17.07       12.16     19.85 o
   7  11  10        5.96       23.16     21.99 o
   8  11  10       22.96       38.88     21.39 o
   9  11  10        0.02       20.19     20.30 o
  10  11  10       57.47       36.22     23.68 o
  11  11  10       27.07       50.89     17.08 o
  -2  12  10       15.49       52.35     19.52 o
  -1  12  10      110.19      114.08     15.76 o
   0  12  10       11.97      -13.09     17.12 o
   1  12  10        1.47       -3.45     16.86 o
   2  12  10        0.33      -22.86     22.86 o
   3  12  10       11.02        4.32     21.99 o
   4  12  10      379.03      379.50     22.44 o
   5  12  10       70.06      100.92     17.34 o
   6  12  10        5.76        1.09     22.44 o
   7  12  10       54.79       69.17     17.26 o
   8  12  10       70.58       68.27     18.16 o
   9  12  10       17.52       31.00     21.28 o
  10  12  10        3.80       -2.63     21.54 o
   0  13  10        1.83       -0.49     17.55 o
   1  13  10        0.79      -13.51     17.55 o
   2  13  10        6.02        6.08     24.73 o
   3  13  10        4.11      -17.75     22.93 o
   4  13  10      140.79      180.74     20.79 o
   5  13  10       14.38       -2.33     22.89 o
   6  13  10       82.18       41.43     25.41 o
   7  13  10        7.82      -25.56     25.56 o
   8  13  10       28.41       10.13     25.07 o
   9  13  10        0.05        7.92     23.49 o
   1  14  10       21.29       50.02     16.68 o
   2  14  10       41.28       62.07     19.78 o
   3  14  10       22.64       28.60     25.18 o
   4  14  10       12.67       19.22     23.38 o
   5  14  10       57.05       80.09     19.29 o
   6  14  10       11.61      -27.06     27.06 o
   7  14  10        0.80       -6.53     24.02 o
   8  14  10        7.33       22.93     23.79 o
  -4 -14  11       13.06       18.92     23.68 o
  -3 -14  11        1.66       13.29     22.44 o
  -2 -14  11       35.94       26.27     22.37 o
  -1 -14  11       17.34        7.41     16.78 o
   0 -14  11       31.30       74.66     15.09 o
   1 -14  11       26.60       36.99     15.10 o
  -6 -13  11        2.26       -4.02     24.32 o
  -5 -13  11        2.39       -2.59     24.02 o
  -4 -13  11        2.03      -13.81     21.80 o
  -3 -13  11       33.12       36.89     23.34 o
  -2 -13  11       11.40       -3.64     23.64 o
  -1 -13  11       55.59       25.05     32.20 o
   0 -13  11       15.99       34.51     14.39 o
   1 -13  11        8.51       26.61     16.33 o
   2 -13  11        3.02        1.31     22.97 o
   3 -13  11        0.05       -6.87     26.68 o
  -7 -12  11        0.93       -4.02     23.16 o
  -6 -12  11        9.59       16.48     23.64 o
  -5 -12  11        5.25       24.17     21.84 o
  -4 -12  11       20.28       16.29     20.83 o
  -3 -12  11        5.23        0.00     22.52 o
  -2 -12  11        2.47      -14.56     22.22 o
  -1 -12  11        0.00       -0.43     17.43 o
   0 -12  11        0.03       -2.89     18.05 o
   1 -12  11        3.50       -9.68     16.76 o
   2 -12  11        4.74       26.50     22.78 o
   3 -12  11        0.86       -5.03     25.18 o
   4 -12  11        2.45       14.64     24.13 o
  -8 -11  11        6.82        1.39     26.16 o
  -7 -11  11       66.41       87.37     19.52 o
  -6 -11  11       34.85       43.05     22.52 o
  -5 -11  11        0.77       11.33     20.38 o
  -4 -11  11       17.46        8.67     21.17 o
  -3 -11  11       20.99       37.76     16.10 o
  -2 -11  11       14.05       22.71     20.34 o
  -1 -11  11        6.58       13.09     15.52 o
   0 -11  11      154.87      163.85     14.18 o
   1 -11  11        0.46       -4.78     16.57 o
   2 -11  11       44.39       40.34     18.77 o
   3 -11  11        5.92       19.70     22.52 o
   4 -11  11        2.88       11.03     22.56 o
   5 -11  11        0.16       26.16     22.03 o
  -8 -10  11        8.43      -26.42     26.42 o
  -7 -10  11        0.27       17.38     23.01 o
  -6 -10  11        4.24        9.08     22.29 o
  -5 -10  11       33.16       30.47     16.59 o
  -4 -10  11        0.13        3.04     20.27 o
  -3 -10  11       16.82       18.50     17.71 o
  -2 -10  11       17.08       15.35     18.73 o
  -1 -10  11        6.56       -9.73     13.89 o
   0 -10  11        0.31      -14.20     14.20 o
   1 -10  11      354.76      327.93     15.48 o
   2 -10  11       42.14       52.99     17.41 o
   3 -10  11        1.88       -9.57     21.39 o
   4 -10  11        9.71        3.38     23.19 o
   5 -10  11        6.68        3.60     20.79 o
   6 -10  11       23.63      -19.74     26.87 o
  -8  -9  11        1.73       44.66     22.93 o
  -7  -9  11       20.24       31.41     17.79 o
  -6  -9  11       28.64       48.60     15.76 o
  -5  -9  11       16.90      -20.75     20.75 o
  -4  -9  11        1.69      -19.52     19.52 o
  -3  -9  11       31.14        0.90     20.15 o
  -2  -9  11       95.66       87.26     16.10 o
  -1  -9  11       16.00       -1.43     13.87 o
   0  -9  11      316.89      314.24     13.97 o
   1  -9  11        2.06        2.06     14.20 o
   2  -9  11        0.07       13.17     22.26 o
   3  -9  11       12.14       -4.88     22.07 o
   4  -9  11       72.03       86.47     17.26 o
   5  -9  11       14.80       40.76     23.04 o
   6  -9  11        0.93      -24.36     25.26 o
   7  -9  11        2.14        1.31     22.29 o
  -9  -8  11        1.01       -1.35     23.87 o
  -8  -8  11        2.15       -1.24     21.88 o
  -7  -8  11       28.65       18.35     22.59 o
  -6  -8  11       15.64       34.11     19.22 o
  -5  -8  11      133.88      125.76     17.83 o
  -4  -8  11       21.08       33.18     18.54 o
  -3  -8  11        8.96       33.93     17.23 o
  -2  -8  11        5.39        5.67     18.58 o
  -1  -8  11      365.98      322.50     16.33 o
   0  -8  11      353.39      369.27     14.19 o
   1  -8  11       21.89       11.55     13.92 o
   2  -8  11       30.38       37.87     20.90 o
   3  -8  11      718.22      694.76     25.45 o
   4  -8  11        0.60       31.79     18.80 o
   5  -8  11       11.22      -21.39     21.39 o
   6  -8  11        1.52      -24.17     24.17 o
   7  -8  11        3.96        9.83     23.42 o
   8  -8  11        0.83       25.56     25.75 o
  -9  -7  11        0.63      -26.23     26.23 o
  -8  -7  11        1.47       -4.80     22.63 o
  -7  -7  11       21.30       22.26     23.34 o
  -6  -7  11      141.03      109.14     18.50 o
  -5  -7  11      389.08      348.50     21.13 o
  -4  -7  11       44.71       34.87     19.85 o
  -3  -7  11       35.71       35.47     14.19 o
  -2  -7  11        2.02        8.33     17.56 o
  -1  -7  11       18.14       27.37     12.10 o
   0  -7  11      381.50      425.78     13.60 o
   1  -7  11      248.60      214.69     12.11 o
   2  -7  11      487.47      417.03     21.35 o
   3  -7  11     1002.78     1007.64     28.15 o
   4  -7  11       62.04       65.94     17.38 o
   5  -7  11       69.11       65.98     16.21 o
   6  -7  11       14.09       28.30     21.39 o
   7  -7  11        0.20       17.19     21.50 o
   8  -7  11        0.02      -23.12     23.12 o
   9  -7  11        0.15       -4.17     25.48 o
  -9  -6  11        7.95      -18.50     21.13 o
  -8  -6  11        1.54       -8.26     21.73 o
  -7  -6  11        0.00        5.44     20.94 o
  -6  -6  11       28.41       69.43     16.18 o
  -5  -6  11      116.14      125.46     18.35 o
  -4  -6  11        3.46       16.14     16.70 o
  -3  -6  11      129.71      106.06     15.42 o
  -2  -6  11       85.17      100.32     13.06 o
  -1  -6  11        0.20       -6.33     11.39 o
   0  -6  11      234.25      238.92     11.14 o
   1  -6  11        1.28        4.13     11.38 o
   2  -6  11      328.54      319.46     18.01 o
   3  -6  11      296.62      320.36     18.77 o
   4  -6  11       87.32       88.16     15.95 o
   5  -6  11        0.73       17.86     20.30 o
   6  -6  11      178.99      160.03     18.84 o
   7  -6  11        4.70        4.28     21.58 o
   8  -6  11       22.70       14.22     23.76 o
   9  -6  11        0.27       18.24     23.94 o
  -9  -5  11        0.35       -7.88     22.71 o
  -8  -5  11        0.84      -22.97     22.97 o
  -7  -5  11       20.81        5.37     21.43 o
  -6  -5  11      251.15      219.40     20.30 o
  -5  -5  11       10.40       32.99     18.69 o
  -4  -5  11      343.85      371.21     18.61 o
  -3  -5  11      237.41      254.79     16.44 o
  -2  -5  11      321.52      375.53     15.09 o
  -1  -5  11       28.75       22.78      8.91 o
   0  -5  11       15.67       31.99      7.50 o
   1  -5  11       76.18       74.99      8.52 o
   2  -5  11      135.78      109.36     12.69 o
   3  -5  11       26.61       27.70     16.40 o
   4  -5  11       18.60       -5.25     19.25 o
   5  -5  11       19.74      -17.19     18.77 o
   6  -5  11        2.99       16.33     19.10 o
   7  -5  11      244.16      216.44     19.33 o
   8  -5  11        4.66       14.49     22.52 o
   9  -5  11       18.56        9.83     24.73 o
  10  -5  11        0.91       -5.52     25.56 o
  -9  -4  11        0.03        3.94     23.27 o
  -8  -4  11       25.33        5.82     23.42 o
  -7  -4  11        3.88        5.29     19.25 o
  -6  -4  11       15.00       35.24     15.35 o
  -5  -4  11      286.01      263.20     20.27 o
  -4  -4  11      348.64      336.46     18.39 o
  -3  -4  11       48.20       62.15     12.84 o
  -2  -4  11      274.53      271.72     14.71 o
  -1  -4  11       66.31       56.22      7.92 o
   0  -4  11       35.48       51.58      7.39 o
   1  -4  11       15.25       -6.30     10.57 o
   2  -4  11      150.26      161.53     12.46 o
   3  -4  11        2.31       25.11     10.25 o
   4  -4  11      175.44      137.47     15.73 o
   5  -4  11        4.24       16.44     12.99 o
   6  -4  11        1.30      -19.70     19.70 o
   7  -4  11       26.12       12.23     19.74 o
   8  -4  11       43.66       28.37     22.22 o
   9  -4  11        2.92      -12.80     23.72 o
  10  -4  11        3.28      -24.47     24.47 o
  -9  -3  11        3.16       19.78     22.71 o
  -8  -3  11        7.79      -22.44     22.44 o
  -7  -3  11       10.79        0.00     20.38 o
  -6  -3  11      153.11      159.20     17.60 o
  -5  -3  11      991.09      970.34     30.47 o
  -4  -3  11      220.69      214.11     16.85 o
  -3  -3  11        0.07      -16.89     16.89 o
  -2  -3  11       64.01       69.28     11.30 o
  -1  -3  11        6.35       20.50      7.92 o
   0  -3  11      963.75     1025.04     19.90 o
   1  -3  11      582.92      593.84     12.01 o
   2  -3  11       38.10       25.45     10.58 o
   3  -3  11      114.74      135.52     11.82 o
   4  -3  11        9.59        5.22     15.80 o
   5  -3  11       73.45       68.94     14.22 o
   6  -3  11       19.29       29.39     18.99 o
   7  -3  11        9.03       14.19     20.08 o
   8  -3  11      155.28      185.81     18.84 o
   9  -3  11        2.11        0.00     22.18 o
  10  -3  11        3.28      -23.79     23.79 o
  11  -3  11        6.19       30.59     23.01 o
  -9  -2  11       15.68       14.67     22.37 o
  -8  -2  11       29.72       47.96     16.74 o
  -7  -2  11        7.15      -13.74     20.72 o
  -6  -2  11      115.22      101.44     17.86 o
  -5  -2  11      232.83      248.07     18.43 o
  -4  -2  11      595.26      587.04     21.24 o
  -3  -2  11      663.99      657.38     19.37 o
  -2  -2  11     1382.84     1378.55     33.48 o
  -1  -2  11      144.44      150.62      8.25 o
   0  -2  11       58.61       60.08     15.07 o
   1  -2  11      417.28      450.27     10.27 o
   2  -2  11        9.65       19.82     12.87 o
   3  -2  11       34.96       43.42      9.83 o
   4  -2  11      254.91      287.82     14.34 o
   5  -2  11       55.58       58.02     11.86 o
   6  -2  11      150.67      170.72     16.06 o
   7  -2  11      136.11      131.05     17.00 o
   8  -2  11       12.92       10.43     19.44 o
   9  -2  11       72.94       35.13     22.82 o
  10  -2  11        7.22        3.57     21.62 o
  11  -2  11       16.27       16.03     24.06 o
  -9  -1  11        0.63        9.50     24.47 o
  -8  -1  11        1.61        9.72     22.52 o
  -7  -1  11      140.36      157.44     18.54 o
  -6  -1  11       35.46       41.66     16.51 o
  -5  -1  11        0.08        7.66     18.84 o
  -4  -1  11        0.12       -0.75     17.04 o
  -3  -1  11      114.19      118.56     13.47 o
  -2  -1  11      124.05      111.84     11.48 o
  -1  -1  11       77.54      104.38      7.70 o
   0  -1  11       92.22       84.10      7.39 o
   1  -1  11      150.42      145.36      7.67 o
   2  -1  11      152.47      169.15     11.00 o
   3  -1  11       16.79       20.68     13.81 o
   4  -1  11      109.63      109.51     11.67 o
   5  -1  11        0.10      -10.32     15.35 o
   6  -1  11      178.56      192.19     15.61 o
   7  -1  11        0.40       -3.23     18.31 o
   8  -1  11      142.07      131.88     17.11 o
   9  -1  11       12.12        6.15     20.08 o
  10  -1  11       60.72       58.21     18.01 o
  11  -1  11        0.40      -23.19     24.84 o
  -9   0  11        1.38      -24.17     24.17 o
  -8   0  11        3.30        6.23     23.38 o
  -7   0  11       52.78        0.00     23.04 o
  -6   0  11      397.77      443.08     23.04 o
  -5   0  11      328.80      335.59     19.40 o
  -4   0  11        5.66      -18.09     18.09 o
  -3   0  11       13.98       15.91     16.85 o
  -2   0  11      197.80      193.99     13.55 o
  -1   0  11      638.15      736.66     15.46 o
   0   0  11      126.66      103.17      8.83 o
   1   0  11      923.69     1021.78     18.87 o
   2   0  11      223.74      211.48     11.45 o
   3   0  11      257.90      246.61     12.50 o
   4   0  11      218.47      201.72     12.42 o
   5   0  11      254.25      248.97     14.04 o
   6   0  11        7.21       24.36     15.88 o
   7   0  11       51.96       43.91     14.75 o
   8   0  11       28.68       58.77     14.49 o
   9   0  11       21.43       17.83     20.00 o
  10   0  11        0.12      -15.46     21.43 o
  11   0  11        8.87       37.49     16.78 o
  12   0  11        1.57       30.85     18.28 o
  -8   1  11       27.60       42.33     24.84 o
  -7   1  11        3.68       -7.96     22.59 o
  -6   1  11       34.46       39.71     21.65 o
  -5   1  11      179.33      173.61     19.14 o
  -4   1  11      118.53       99.49     16.03 o
  -3   1  11       81.22       81.93     13.96 o
  -2   1  11       34.05       47.10     11.78 o
  -1   1  11        2.90       -4.29     10.11 o
   0   1  11        0.00      -13.77     13.77 o
   1   1  11      515.02      502.31     12.97 o
   2   1  11     1516.17     1659.73     32.24 o
   3   1  11      240.82      230.66     12.42 o
   4   1  11     1868.63     1867.49     35.32 o
   5   1  11      165.84      162.92     12.35 o
   6   1  11       34.38       27.28     16.44 o
   7   1  11        6.13        9.12     17.79 o
   8   1  11       95.46       96.15     16.18 o
   9   1  11        0.02        5.82     19.10 o
  10   1  11      132.57      133.34     18.24 o
  11   1  11        5.86       34.15     23.08 o
  12   1  11       21.81       41.47     19.67 o
  -8   2  11        0.30      -27.70     27.70 o
  -7   2  11       73.30       47.44     19.48 o
  -6   2  11        0.00      -19.07     20.75 o
  -5   2  11      113.00       84.52     17.98 o
  -4   2  11      172.07      200.67     16.48 o
  -3   2  11      358.13      385.02     18.95 o
  -2   2  11      918.83      973.57     26.20 o
  -1   2  11      135.11      150.90      8.28 o
   0   2  11      257.58      271.94      8.92 o
   1   2  11      499.93      588.97     12.41 o
   2   2  11       94.25       91.39     10.81 o
   3   2  11      138.67      146.03     11.48 o
   4   2  11        7.08       12.69      9.19 o
   5   2  11        7.01       14.19     14.15 o
   6   2  11      168.41      164.72     13.10 o
   7   2  11      116.25      123.29     15.01 o
   8   2  11      289.14      312.93     18.99 o
   9   2  11       14.35       24.77     20.12 o
  10   2  11        0.01      -22.52     22.52 o
  11   2  11        0.21        8.37     21.39 o
  12   2  11        2.79        7.92     24.62 o
  -8   3  11        0.75       17.98     22.74 o
  -7   3  11        9.27       44.32     17.64 o
  -6   3  11      105.36      156.12     18.65 o
  -5   3  11      147.59      129.40     19.29 o
  -4   3  11      517.09      547.30     23.91 o
  -3   3  11       11.48       11.82     19.74 o
  -2   3  11     1041.65     1078.73     29.01 o
  -1   3  11       26.07       18.13     15.44 o
   0   3  11      115.17      111.74      8.74 o
   1   3  11      599.65      617.38     13.56 o
   2   3  11      357.03      381.00     14.30 o
   3   3  11      378.87      395.87     14.22 o
   4   3  11      107.43       91.95     10.96 o
   5   3  11      251.73      263.99     13.51 o
   6   3  11       46.81       45.45     12.99 o
   7   3  11       14.14        9.04     16.51 o
   8   3  11       22.54       42.26     14.94 o
   9   3  11      103.56      161.27     17.26 o
  10   3  11        0.10       15.76     20.00 o
  11   3  11       30.97       42.71     17.94 o
  12   3  11        2.19       39.89     17.71 o
  -7   4  11        1.44       -1.31     23.49 o
  -6   4  11        0.67        2.33     21.39 o
  -5   4  11      279.28      281.18     21.39 o
  -4   4  11       11.07       14.07     20.49 o
  -3   4  11        0.65       -5.03     19.67 o
  -2   4  11       15.93       -0.75     18.16 o
  -1   4  11       24.59       25.14     11.59 o
   0   4  11      518.21      522.40     19.70 o
   1   4  11       66.52       85.67      7.77 o
   2   4  11       53.41       48.98     10.62 o
   3   4  11      828.50      920.84     24.02 o
   4   4  11       68.46       81.14     10.32 o
   5   4  11        2.34       -3.23     14.71 o
   6   4  11      836.99      831.85     25.56 o
   7   4  11       20.52       -7.62     18.20 o
   8   4  11       39.15       26.27     14.07 o
   9   4  11       29.59       -3.79     21.09 o
  10   4  11       20.25       17.71     21.47 o
  11   4  11        9.86       -5.82     21.54 o
  12   4  11       16.72      -11.67     24.06 o
  -7   5  11        1.19      -13.62     24.62 o
  -6   5  11        0.37       12.31     23.46 o
  -5   5  11       27.96       15.57     23.98 o
  -4   5  11       85.47       69.43     18.05 o
  -3   5  11      300.24      289.43     20.90 o
  -2   5  11        7.03       21.80     18.84 o
  -1   5  11      470.11      501.86     14.72 o
   0   5  11      546.42      550.06     14.41 o
   1   5  11      126.60      142.37     12.72 o
   2   5  11       64.98       65.49     10.70 o
   3   5  11      128.96      124.30     12.57 o
   4   5  11       53.32       55.21     11.48 o
   5   5  11       84.00       92.36     12.12 o
   6   5  11      574.45      600.41     21.09 o
   7   5  11        1.85       18.77     17.75 o
   8   5  11       18.08       23.16     15.09 o
   9   5  11      109.69      103.77     16.59 o
  10   5  11       42.75       31.49     22.11 o
  11   5  11        0.83        8.18     22.89 o
  12   5  11        2.63       -5.18     24.06 o
  -6   6  11        1.57       14.34     25.11 o
  -5   6  11        1.94      -24.92     24.92 o
  -4   6  11       91.48       91.42     18.99 o
  -3   6  11      218.93      236.74     20.23 o
  -2   6  11        0.50        9.80     18.95 o
  -1   6  11        4.31      -11.65     14.23 o
   0   6  11     1195.56     1221.56     24.73 o
   1   6  11        3.40        7.82     11.81 o
   2   6  11        2.77      -16.85     16.85 o
   3   6  11      204.67      197.45     14.22 o
   4   6  11      126.18      160.63     14.67 o
   5   6  11      526.23      592.82     20.68 o
   6   6  11      117.43      128.47     15.76 o
   7   6  11      179.73      208.59     17.64 o
   8   6  11      470.41      455.20     21.92 o
   9   6  11        2.37      -20.15     20.15 o
  10   6  11      106.84      135.52     19.14 o
  11   6  11       20.75       -3.53     22.67 o
  12   6  11        9.35       -5.22     24.43 o
  -6   7  11       11.77       23.53     27.10 o
  -5   7  11       13.36       13.89     23.91 o
  -4   7  11       14.18       13.70     23.23 o
  -3   7  11       19.32        0.00     22.22 o
  -2   7  11        7.42        6.72     23.68 o
  -1   7  11       77.57       59.47     11.84 o
   0   7  11      616.32      602.55     19.07 o
   1   7  11      282.75      297.81     14.22 o
   2   7  11      325.63      344.79     17.64 o
   3   7  11       79.22       91.42     14.30 o
   4   7  11        9.11       30.44     16.96 o
   5   7  11       41.16       26.83     18.95 o
   6   7  11      249.57      297.84     17.83 o
   7   7  11        0.48       12.99     18.05 o
   8   7  11       53.76       47.78     16.06 o
   9   7  11        6.57       23.23     18.35 o
  10   7  11       17.24       -1.09     22.63 o
  11   7  11       35.76        7.21     26.12 o
  12   7  11       15.43       25.11     25.33 o
  -5   8  11       50.48       31.04     28.19 o
  -4   8  11        6.22       44.10     23.46 o
  -3   8  11       10.13       -7.81     23.61 o
  -2   8  11       18.87      -17.68     24.43 o
  -1   8  11      519.67      533.38     17.68 o
   0   8  11      307.40      337.08     15.15 o
   1   8  11       22.69        6.67     23.72 o
   2   8  11      251.00      223.27     18.65 o
   3   8  11       67.12       65.94     15.24 o
   4   8  11        0.35       10.43     19.48 o
   5   8  11       24.28       26.31     19.03 o
   6   8  11       31.51       20.30     20.08 o
   7   8  11      136.98       96.87     16.93 o
   8   8  11      201.89      231.45     19.44 o
   9   8  11      140.42      132.89     18.84 o
  10   8  11       16.83       10.10     21.39 o
  11   8  11        6.22       -8.59     23.49 o
  12   8  11        1.88       44.47     22.26 o
  -4   9  11        0.20      -15.80     25.78 o
  -3   9  11       82.59      100.21     20.98 o
  -2   9  11      112.51       89.21     21.39 o
  -1   9  11      203.23      213.89     16.98 o
   0   9  11      319.85      315.44     20.21 o
   1   9  11      419.43      391.33     22.67 o
   2   9  11        0.01      -21.17     21.17 o
   3   9  11       25.73       19.93     20.12 o
   4   9  11       17.77       15.57     16.81 o
   5   9  11        2.21      -19.52     19.52 o
   6   9  11      263.80      261.02     19.40 o
   7   9  11       34.21       39.48     15.61 o
   8   9  11       67.64       85.79     16.81 o
   9   9  11        6.54       13.14     20.27 o
  10   9  11        0.01      -23.27     23.27 o
  11   9  11       11.44       20.27     22.11 o
  12   9  11       27.72       37.30     24.28 o
  -3  10  11       20.90        7.77     26.57 o
  -2  10  11       66.15       91.54     20.38 o
  -1  10  11      218.71      238.48     15.18 o
   0  10  11      346.90      342.76     16.32 o
   1  10  11        0.96      -24.83     24.83 o
   2  10  11       54.63       38.92     23.91 o
   3  10  11       54.22       47.03     16.25 o
   4  10  11       66.54       66.50     16.25 o
   5  10  11        2.23      -11.52     19.67 o
   6  10  11       75.93       58.85     15.61 o
   7  10  11       71.85       55.92     16.51 o
   8  10  11        3.16        8.59     20.42 o
   9  10  11       46.97       44.89     17.90 o
  10  10  11        4.19       24.32     21.54 o
  11  10  11        0.14       28.90     23.57 o
  -2  11  11        6.50      -13.21     26.20 o
  -1  11  11       52.99       51.04     15.98 o
   0  11  11       22.27       35.89     13.92 o
   1  11  11        3.60        5.80     34.73 o
   2  11  11        0.93       12.76     19.67 o
   3  11  11      103.85      103.77     17.38 o
   4  11  11      125.12       93.15     17.71 o
   5  11  11       33.37       34.90     16.66 o
   6  11  11       24.68       33.44     19.22 o
   7  11  11       25.91       57.20     16.36 o
   8  11  11        4.87       -2.29     19.85 o
   9  11  11       16.90       15.76     21.47 o
  10  11  11        3.36      -23.87     23.87 o
  11  11  11       48.62       35.58     25.60 o
  -1  12  11        6.08       18.97     20.00 o
   0  12  11       13.75       25.50     16.72 o
   1  12  11       36.03       32.84     17.73 o
   2  12  11       67.98      100.36     17.86 o
   3  12  11      281.31      312.40     22.56 o
   4  12  11       72.42       60.65     19.10 o
   5  12  11       61.74       27.81     25.00 o
   6  12  11        4.23       15.76     21.43 o
   7  12  11        2.01      -20.49     20.49 o
   8  12  11       15.74       36.40     24.17 o
   9  12  11        2.23       24.06     20.60 o
  10  12  11        0.01       36.14     18.31 o
   0  13  11       22.50       14.19     17.86 o
   1  13  11       31.98       47.76     18.08 o
   2  13  11       11.56       10.06     23.91 o
   3  13  11       33.61       14.67     23.01 o
   4  13  11        7.46       27.92     22.22 o
   5  13  11      105.52      118.67     20.15 o
   6  13  11       36.80       29.20     24.21 o
   7  13  11       65.10       32.43     26.16 o
   8  13  11        8.20       -6.49     24.21 o
   9  13  11       39.20       54.83     18.46 o
   2  14  11      165.60      145.20     25.15 o
   3  14  11       25.62       18.73     25.48 o
   4  14  11       13.19       -6.61     25.03 o
   5  14  11        9.53       32.65     22.67 o
   6  14  11       53.78       52.05     20.00 o
   7  14  11       13.41       24.13     24.36 o
   8  14  11        0.40       -8.26     24.54 o
  -3 -14  12        9.51      -15.05     26.23 o
  -2 -14  12        5.34       37.87     23.57 o
  -1 -14  12        0.45        6.44     17.10 o
  -5 -13  12        0.28      -24.06     24.73 o
  -4 -13  12       30.85       33.81     24.32 o
  -3 -13  12        7.99       16.55     22.52 o
  -2 -13  12       18.46       37.57     17.98 o
  -1 -13  12        0.06      -15.74     23.29 o
   0 -13  12        0.00        7.54     15.76 o
   1 -13  12       17.89        4.65     15.50 o
   2 -13  12        1.97      -27.02     27.02 o
  -6 -12  12        0.91        0.00     21.13 o
  -5 -12  12        6.01       -1.24     21.28 o
  -4 -12  12        9.51        3.64     23.19 o
  -3 -12  12      107.66      124.00     19.48 o
  -2 -12  12       30.63       41.06     17.38 o
  -1 -12  12        4.70       26.82     15.32 o
   0 -12  12       10.15        6.58     28.03 o
   1 -12  12       12.58       -4.23     17.26 o
   2 -12  12        1.85       33.40     22.37 o
   3 -12  12        0.26       14.22     24.51 o
   4 -12  12       22.57       25.82     25.41 o
  -7 -11  12        0.02       19.93     22.67 o
  -6 -11  12        3.28       17.41     21.65 o
  -5 -11  12        0.26       30.74     18.84 o
  -4 -11  12        0.63       31.68     22.44 o
  -3 -11  12       15.50       34.98     21.32 o
  -2 -11  12       24.63       23.64     21.32 o
  -1 -11  12        6.28       15.11     14.39 o
   0 -11  12       55.68       37.40     16.16 o
   1 -11  12       46.76       39.19     14.76 o
   2 -11  12       14.16      -11.56     23.23 o
   3 -11  12        0.00       16.66     21.50 o
   4 -11  12        6.60       15.05     22.37 o
   5 -11  12       21.34       34.72     25.82 o
  -8 -10  12        8.14        5.52     24.21 o
  -7 -10  12        0.78       38.81     21.02 o
  -6 -10  12       74.71       90.18     18.09 o
  -5 -10  12       10.26       28.49     16.36 o
  -4 -10  12       25.29       21.24     20.19 o
  -3 -10  12       15.59       22.44     21.28 o
  -2 -10  12        3.54       24.66     14.49 o
  -1 -10  12        0.23      -14.10     14.10 o
   0 -10  12       13.34        6.41     14.50 o
   1 -10  12      250.65      256.52     14.81 o
   2 -10  12      312.32      335.86     23.01 o
   3 -10  12        2.65        5.48     22.44 o
   4 -10  12        3.79      -18.54     23.79 o
   5 -10  12        8.05       33.33     23.53 o
   6 -10  12       27.37       -2.66     26.01 o
  -8  -9  12       12.39       13.29     22.71 o
  -7  -9  12       26.47       37.30     23.98 o
  -6  -9  12       10.48       20.34     20.72 o
  -5  -9  12        5.79       32.13     18.73 o
  -4  -9  12        1.23        6.98     18.50 o
  -3  -9  12       26.98       22.89     14.60 o
  -2  -9  12        1.16       19.55     19.03 o
  -1  -9  12        4.68       21.55     12.99 o
   0  -9  12        3.61       -4.47     23.63 o
   1  -9  12      307.39      284.94     14.32 o
   2  -9  12      486.67      560.85     24.69 o
   3  -9  12      201.16      188.33     20.49 o
   4  -9  12       66.69       87.14     17.94 o
   5  -9  12        5.03      -25.15     25.15 o
   6  -9  12        6.36      -14.94     24.58 o
   7  -9  12        8.32       17.53     24.77 o
  -8  -8  12        6.46       -1.28     23.91 o
  -7  -8  12        1.66        7.21     22.03 o
  -6  -8  12       44.93       16.29     21.65 o
  -5  -8  12       33.18       29.61     21.35 o
  -4  -8  12        0.01       -0.94     18.35 o
  -3  -8  12       25.53       48.38     14.82 o
  -2  -8  12        2.85       17.38     18.09 o
  -1  -8  12       62.62       70.52     11.92 o
   0  -8  12      175.59      191.42     12.30 o
   1  -8  12       25.02       66.70     11.00 o
   2  -8  12       39.38       56.63     17.34 o
   3  -8  12       14.84      -21.39     22.56 o
   4  -8  12       47.07        3.98     22.71 o
   5  -8  12       26.23        6.46     22.18 o
   6  -8  12        8.80       43.95     23.61 o
   7  -8  12        3.24      -10.06     23.38 o
   8  -8  12       15.10       -8.22     26.16 o
  -9  -7  12        4.93       32.13     22.93 o
  -8  -7  12       10.08      -12.54     22.63 o
  -7  -7  12       73.09       81.25     18.20 o
  -6  -7  12      169.14      222.70     19.59 o
  -5  -7  12        1.84       -9.80     18.80 o
  -4  -7  12       23.77       30.77     14.30 o
  -3  -7  12        2.70        6.76     19.03 o
  -2  -7  12       32.64       36.14     19.44 o
  -1  -7  12       99.04       88.00     11.08 o
   0  -7  12      127.96      106.46     11.55 o
   1  -7  12       10.27       19.55     12.83 o
   2  -7  12       11.16       19.52     19.89 o
   3  -7  12       15.00        6.87     21.43 o
   4  -7  12      678.02      669.95     26.05 o
   5  -7  12       79.94       75.29     17.45 o
   6  -7  12       84.06       56.14     17.38 o
   7  -7  12       11.94       31.68     22.71 o
   8  -7  12        0.47       10.25     23.34 o
  -9  -6  12        0.07       28.94     22.26 o
  -8  -6  12        9.11        7.39     22.41 o
  -7  -6  12       29.66       30.85     24.32 o
  -6  -6  12       21.40       20.68     20.34 o
  -5  -6  12      578.24      618.42     25.71 o
  -4  -6  12       36.01       30.29     19.63 o
  -3  -6  12       72.44       78.29     14.30 o
  -2  -6  12       67.20       79.94     13.92 o
  -1  -6  12        0.13       -8.12     12.16 o
   0  -6  12       14.32       21.42     10.59 o
   1  -6  12       71.24       55.50     13.29 o
   2  -6  12        8.06        0.75     18.80 o
   3  -6  12     1040.67      897.08     26.31 o
   4  -6  12        4.42       14.49     20.53 o
   5  -6  12      513.65      468.79     23.04 o
   6  -6  12       21.06       22.07     19.74 o
   7  -6  12       70.49       61.89     16.81 o
   8  -6  12        0.03       10.88     21.65 o
   9  -6  12        1.46        9.27     22.07 o
  -9  -5  12        4.63       19.18     24.06 o
  -8  -5  12        2.88      -14.64     22.37 o
  -7  -5  12       25.85       -4.50     22.78 o
  -6  -5  12      138.39      123.55     17.23 o
  -5  -5  12        5.54        8.29     20.00 o
  -4  -5  12        1.09      -19.03     19.03 o
  -3  -5  12        0.19       14.67     17.15 o
  -2  -5  12      100.40       90.26     14.00 o
  -1  -5  12        8.03       12.42     11.22 o
   0  -5  12       78.53       80.01      8.49 o
   1  -5  12        6.59       16.87     16.59 o
   2  -5  12       85.53       70.03     14.56 o
   3  -5  12      257.86      231.15     17.53 o
   4  -5  12      393.46      386.75     20.08 o
   5  -5  12       46.48       25.00     20.12 o
   6  -5  12      150.03      160.25     17.19 o
   7  -5  12       94.33       98.18     17.49 o
   8  -5  12       16.64       34.19     22.86 o
   9  -5  12       30.08       36.33     23.72 o
  10  -5  12       47.00       57.87     21.58 o
  -9  -4  12        0.10        8.22     23.49 o
  -8  -4  12        9.61       -6.08     24.62 o
  -7  -4  12        1.13       35.77     20.57 o
  -6  -4  12       93.73      113.12     17.00 o
  -5  -4  12      127.34      156.20     17.64 o
  -4  -4  12       38.58        7.28     20.60 o
  -3  -4  12      259.87      239.44     17.60 o
  -2  -4  12        6.61      -11.75     17.38 o
  -1  -4  12        0.88       -9.08     10.86 o
   0  -4  12        0.93       15.89     10.22 o
   1  -4  12       70.44       52.14      7.86 o
   2  -4  12      227.70      212.87     13.81 o
   3  -4  12        9.48        2.74     16.93 o
   4  -4  12       18.11       13.21     17.41 o
   5  -4  12       30.00       21.47     18.61 o
   6  -4  12       14.96       13.21     19.82 o
   7  -4  12       70.90       45.94     16.55 o
   8  -4  12        3.95       22.59     19.82 o
   9  -4  12       10.69      -24.51     24.51 o
  10  -4  12        0.83       11.97     25.11 o
  -9  -3  12       10.12       38.58     24.02 o
  -8  -3  12        0.22        8.56     22.22 o
  -7  -3  12       29.10       37.57     21.58 o
  -6  -3  12        0.00       -4.99     19.14 o
  -5  -3  12      323.86      355.22     20.42 o
  -4  -3  12       43.93       37.61     19.48 o
  -3  -3  12       24.67       41.17     13.02 o
  -2  -3  12       17.60       17.11     11.22 o
  -1  -3  12      118.23      125.58     10.51 o
   0  -3  12        4.98        0.54     19.98 o
   1  -3  12        0.67        2.12     13.29 o
   2  -3  12        6.20      -16.06     16.06 o
   3  -3  12        4.48       12.87     15.31 o
   4  -3  12       36.50       58.40     12.76 o
   5  -3  12       38.81       42.22     13.92 o
   6  -3  12      225.61      227.58     18.95 o
   7  -3  12       26.93       37.49     19.63 o
   8  -3  12       55.10       30.66     22.41 o
   9  -3  12        0.60       21.47     21.84 o
  10  -3  12        0.88      -24.62     24.62 o
  -9  -2  12        7.57       44.59     26.95 o
  -8  -2  12       40.56       47.55     24.21 o
  -7  -2  12       94.70      104.97     18.16 o
  -6  -2  12        3.80       20.12     19.63 o
  -5  -2  12      427.05      446.57     21.73 o
  -4  -2  12      102.45       81.97     16.81 o
  -3  -2  12      627.86      642.14     22.07 o
  -2  -2  12      509.02      544.41     17.90 o
  -1  -2  12       90.51       89.25      8.33 o
   0  -2  12      397.93      416.27     10.48 o
   1  -2  12       35.66       27.28      8.96 o
   2  -2  12      312.68      333.98     13.62 o
   3  -2  12       30.97       26.91     10.51 o
   4  -2  12      456.78      428.63     16.36 o
   5  -2  12       54.62       25.60     17.41 o
   6  -2  12       39.69       34.90     14.11 o
   7  -2  12       12.04       -3.49     20.19 o
   8  -2  12       11.16       -5.85     20.30 o
   9  -2  12        1.35        0.00     19.78 o
  10  -2  12       53.28       14.49     24.54 o
  11  -2  12        5.63        1.35     26.16 o
  -8  -1  12       37.01       47.10     24.21 o
  -7  -1  12        0.57       13.59     22.71 o
  -6  -1  12       36.67       55.73     16.18 o
  -5  -1  12      101.17       75.17     17.49 o
  -4  -1  12      258.59      281.29     18.35 o
  -3  -1  12     1026.12      953.56     29.27 o
  -2  -1  12        7.13       23.31     15.54 o
  -1  -1  12        0.49        0.26     10.27 o
   0  -1  12      121.44      132.92      9.40 o
   1  -1  12      261.55      269.68      9.13 o
   2  -1  12      622.97      704.21     21.13 o
   3  -1  12      119.84      123.59     11.48 o
   4  -1  12      117.14       95.25     11.97 o
   5  -1  12      296.73      310.30     17.41 o
   6  -1  12        1.04        6.04     17.15 o
   7  -1  12        5.41      -18.39     19.25 o
   8  -1  12        9.29       -6.57     19.25 o
   9  -1  12        9.19        1.05     19.44 o
  10  -1  12        4.90       33.51     16.59 o
  11  -1  12        6.41        6.53     24.58 o
  -8   0  12        0.20       13.02     24.43 o
  -7   0  12      105.33       97.35     20.19 o
  -6   0  12        5.75       12.50     21.35 o
  -5   0  12       11.07       -5.55     20.98 o
  -4   0  12       93.35       76.00     16.78 o
  -3   0  12        0.39      -17.56     17.56 o
  -2   0  12        5.75       -4.05     16.40 o
  -1   0  12       66.99       76.62      7.79 o
   0   0  12     1069.70     1030.32     36.10 o
   1   0  12       19.28       26.32      8.12 o
   2   0  12      194.40      234.45     12.46 o
   3   0  12        0.36       -5.82     13.74 o
   4   0  12       67.02       77.99     11.22 o
   5   0  12      146.54      173.05     12.91 o
   6   0  12        1.49      -17.34     17.34 o
   7   0  12       24.76       17.83     18.77 o
   8   0  12        1.95       20.94     19.82 o
   9   0  12       61.09       60.42     17.83 o
  10   0  12       15.29       10.17     24.17 o
  11   0  12       29.72       24.13     24.13 o
  -8   1  12        1.05      -10.73     23.38 o
  -7   1  12        1.00        1.20     21.32 o
  -6   1  12       51.07       60.61     16.85 o
  -5   1  12      267.59      259.56     20.15 o
  -4   1  12      362.54      376.54     20.38 o
  -3   1  12        7.62       26.16     17.15 o
  -2   1  12       14.43      -14.60     17.56 o
  -1   1  12      210.02      230.42      9.76 o
   0   1  12      419.03      452.34     12.80 o
   1   1  12      125.32      117.75     12.27 o
   2   1  12      168.29      193.62     11.97 o
   3   1  12       69.62       77.95     10.40 o
   4   1  12       90.72       80.31     11.93 o
   5   1  12        0.31       10.47     14.82 o
   6   1  12       94.42       84.44     14.37 o
   7   1  12       24.24       46.16     13.81 o
   8   1  12       21.58        8.03     19.70 o
   9   1  12        7.39       13.92     19.22 o
  10   1  12       50.06       48.94     17.19 o
  11   1  12        0.00      -17.38     21.62 o
  12   1  12       62.68       69.28     21.39 o
  -8   2  12        0.00       24.96     24.73 o
  -7   2  12       13.61       -8.67     22.03 o
  -6   2  12       29.78       49.50     18.28 o
  -5   2  12       59.76       36.40     18.01 o
  -4   2  12      324.13      374.14     21.20 o
  -3   2  12       31.51       28.07     20.19 o
  -2   2  12       44.13       12.99     17.86 o
  -1   2  12        7.07        7.29     11.05 o
   0   2  12       76.43      100.22     12.52 o
   1   2  12       98.99      113.61     10.28 o
   2   2  12       48.74       26.57     14.49 o
   3   2  12      116.91      142.28     11.26 o
   4   2  12      222.53      249.57     13.47 o
   5   2  12      354.21      314.84     14.75 o
   6   2  12       37.14       40.23     12.42 o
   7   2  12       49.68       41.47     14.49 o
   8   2  12       50.72       53.86     15.57 o
   9   2  12      140.25      163.89     18.13 o
  10   2  12        0.41       31.45     19.85 o
  11   2  12        2.56      -23.27     23.27 o
  12   2  12        0.22        9.38     23.01 o
  -7   3  12       12.90       -1.28     22.93 o
  -6   3  12        2.32       26.76     23.12 o
  -5   3  12       11.94        8.33     21.80 o
  -4   3  12       97.34       63.20     18.05 o
  -3   3  12       12.56       27.81     20.15 o
  -2   3  12      241.76      232.09     17.83 o
  -1   3  12      119.06      130.54     10.59 o
   0   3  12      255.60      232.56     22.54 o
   1   3  12       82.29      109.65      8.25 o
   2   3  12       10.71       10.25      9.80 o
   3   3  12        8.76       26.50     10.02 o
   4   3  12      215.37      198.50     12.80 o
   5   3  12       38.28       15.35     15.91 o
   6   3  12       31.45       24.17     12.87 o
   7   3  12      165.97      169.15     17.00 o
   8   3  12      154.16      160.63     18.09 o
   9   3  12       32.17        0.00     21.62 o
  10   3  12        0.50       -9.68     20.98 o
  11   3  12        8.19       15.46     22.03 o
  12   3  12        9.00       14.56     24.88 o
  -7   4  12        1.86       12.16     27.85 o
  -6   4  12        0.05       23.19     23.19 o
  -5   4  12      264.43      216.96     21.96 o
  -4   4  12      273.98      269.73     20.34 o
  -3   4  12      696.26      713.82     25.56 o
  -2   4  12      110.45      111.24     16.36 o
  -1   4  12       17.73      -16.50     21.50 o
   0   4  12      316.72      318.11     13.21 o
   1   4  12        1.07       -2.97     10.83 o
   2   4  12      860.66      892.24     24.39 o
   3   4  12      405.36      467.02     16.06 o
   4   4  12        0.36       24.58     13.66 o
   5   4  12      394.92      440.94     18.65 o
   6   4  12        7.44        7.36     16.85 o
   7   4  12     1822.88     1967.36     45.15 o
   8   4  12      181.32      218.27     17.26 o
   9   4  12        4.17      -21.09     21.09 o
  10   4  12        7.50       17.08     20.83 o
  11   4  12        0.78       15.42     21.17 o
  12   4  12       29.04       22.37     23.64 o
  -6   5  12        0.16      -24.36     24.36 o
  -5   5  12        0.02       29.20     21.47 o
  -4   5  12      185.25      177.40     20.23 o
  -3   5  12       12.16       -1.91     21.50 o
  -2   5  12      680.79      629.34     24.69 o
  -1   5  12       42.66       54.43     24.49 o
   0   5  12      133.81      136.11     18.92 o
   1   5  12        0.05      -10.84     19.07 o
   2   5  12        0.32       26.98     15.65 o
   3   5  12      554.13      556.91     17.68 o
   4   5  12      372.46      364.98     18.24 o
   5   5  12      361.24      397.63     19.10 o
   6   5  12      241.54      275.32     17.71 o
   7   5  12      109.19      124.71     16.21 o
   8   5  12       47.05       43.72     15.54 o
   9   5  12        3.55       -5.93     20.42 o
  10   5  12       24.56      -13.96     22.29 o
  11   5  12       23.52       19.03     23.08 o
  12   5  12        0.01       -2.63     22.03 o
  -6   6  12        9.09      -16.33     26.83 o
  -5   6  12       61.78      106.32     18.99 o
  -4   6  12        0.20        7.84     21.80 o
  -3   6  12      110.67       88.12     18.73 o
  -2   6  12       70.02       83.05     17.04 o
  -1   6  12       44.97       55.46     11.21 o
   0   6  12        0.09      -13.96     13.96 o
   1   6  12        4.21       21.79     12.12 o
   2   6  12       23.40       13.77     17.08 o
   3   6  12       68.16       77.91     13.66 o
   4   6  12        5.92       13.21     15.54 o
   5   6  12      400.83      414.78     19.74 o
   6   6  12        0.00       -1.58     17.68 o
   7   6  12        0.05        5.18     18.50 o
   8   6  12       67.17       74.53     16.14 o
   9   6  12       42.28       50.93     15.80 o
  10   6  12       73.23      109.32     17.98 o
  11   6  12       26.09       34.64     17.60 o
  12   6  12        0.15       -1.31     23.16 o
  -5   7  12        2.87       30.32     22.78 o
  -4   7  12       35.57       23.91     22.56 o
  -3   7  12        7.08       22.78     21.50 o
  -2   7  12      796.22      736.49     28.03 o
  -1   7  12       42.62       39.95     11.82 o
   0   7  12      768.03      759.89     18.44 o
   1   7  12      334.20      345.68     20.89 o
   2   7  12        2.19       -9.42     18.24 o
   3   7  12        7.00       -1.54     17.41 o
   4   7  12      161.99      145.50     16.40 o
   5   7  12        2.86      -18.95     18.95 o
   6   7  12      103.33      148.51     15.57 o
   7   7  12      231.78      208.89     18.88 o
   8   7  12       32.36       32.95     15.42 o
   9   7  12       22.17       15.61     20.75 o
  10   7  12       19.61       71.68     15.80 o
  11   7  12       73.49       94.01     19.48 o
  12   7  12       22.57       61.29     18.80 o
  -4   8  12       51.18      102.08     18.99 o
  -3   8  12        0.57        9.34     21.43 o
  -2   8  12        8.70        6.57     22.86 o
  -1   8  12      129.53      130.11     21.07 o
   0   8  12      613.59      600.22     21.94 o
   1   8  12      134.71      127.95     12.70 o
   2   8  12      735.11      746.62     24.92 o
   3   8  12       89.64      108.65     15.88 o
   4   8  12       61.97       49.80     15.76 o
   5   8  12      367.37      369.41     20.72 o
   6   8  12       23.32       43.91     14.52 o
   7   8  12       28.28       17.04     20.34 o
   8   8  12       11.22       18.77     20.00 o
   9   8  12      111.15      134.02     18.99 o
  10   8  12       34.30       33.36     22.67 o
  11   8  12        0.43      -23.87     23.87 o
  12   8  12       12.38       -4.09     25.45 o
  -4   9  12       21.75       12.35     25.90 o
  -3   9  12       90.54      125.61     20.75 o
  -2   9  12        4.39        8.26     23.49 o
  -1   9  12       13.86       11.78     16.49 o
   0   9  12        0.00        5.37     14.65 o
   1   9  12     1672.14     1636.25     33.18 o
   2   9  12       27.94       40.27     21.17 o
   3   9  12     1043.14      952.14     28.82 o
   4   9  12        0.96        8.14     20.15 o
   5   9  12        1.64       19.48     14.52 o
   6   9  12       88.38       72.81     15.91 o
   7   9  12        3.32       -3.00     20.45 o
   8   9  12       48.54       20.90     22.67 o
   9   9  12       60.18       95.93     17.64 o
  10   9  12       32.19       38.13     23.61 o
  11   9  12       24.81       58.88     17.79 o
  -3  10  12        7.95      -12.16     27.36 o
  -2  10  12      110.64       93.15     22.29 o
  -1  10  12       79.06       69.29     25.11 o
   0  10  12       60.91       53.41     14.80 o
   1  10  12       28.46       18.14     15.72 o
   2  10  12      132.91      122.76     19.18 o
   3  10  12        0.09      -12.84     20.64 o
   4  10  12      254.65      205.78     20.42 o
   5  10  12       67.90       56.93     16.93 o
   6  10  12        0.03      -12.08     19.10 o
   7  10  12        0.58       38.73     20.04 o
   8  10  12        7.64      -20.64     20.64 o
   9  10  12       27.80       40.16     21.77 o
  10  10  12        7.23       11.18     22.67 o
  11  10  12       33.82       21.43     24.47 o
  -2  11  12        0.00       21.99     26.20 o
  -1  11  12        0.27      -18.56     18.56 o
   0  11  12       89.77       87.98     14.18 o
   1  11  12        8.39       17.54     20.08 o
   2  11  12       23.47       11.07     22.48 o
   3  11  12       53.87       72.02     17.53 o
   4  11  12        0.52        6.38     20.79 o
   5  11  12      112.48       45.90     18.13 o
   6  11  12       99.21       84.37     17.75 o
   7  11  12       47.60       69.69     17.26 o
   8  11  12        7.90       37.49     20.75 o
   9  11  12        4.37      -24.32     24.32 o
  10  11  12       26.69       22.11     24.24 o
  -1  12  12       18.91       -2.02     18.67 o
   0  12  12       15.91       24.39     17.81 o
   1  12  12       11.54       -0.01     16.22 o
   2  12  12       18.73       32.35     23.57 o
   3  12  12       74.00       57.27     19.48 o
   4  12  12      121.57      132.59     19.93 o
   5  12  12      113.06       89.10     20.42 o
   6  12  12        9.91       -2.33     21.84 o
   7  12  12       19.80       29.87     22.33 o
   8  12  12      144.51      155.49     21.02 o
   9  12  12        0.08      -21.77     21.77 o
  10  12  12        9.10       34.19     23.01 o
   1  13  12       19.69       26.32     18.80 o
   2  13  12       11.36       18.20     22.37 o
   3  13  12        1.01       44.25     22.52 o
   4  13  12      147.91      121.15     21.47 o
   5  13  12        5.49      -22.41     23.19 o
   6  13  12        2.49       -3.75     23.04 o
   7  13  12       40.45       19.22     25.41 o
   8  13  12        3.79       22.59     23.64 o
   9  13  12        0.57        1.39     24.77 o
   3  14  12       58.51       66.28     20.83 o
   4  14  12        0.01       17.68     22.63 o
   5  14  12       38.29       33.63     26.98 o
   6  14  12        0.10       28.37     17.86 o
   7  14  12        1.16        0.00     25.63 o
  -4 -13  13        1.08       12.12     23.01 o
  -3 -13  13        0.01      -10.55     22.97 o
  -2 -13  13        5.03       18.65     16.81 o
  -1 -13  13        4.17       25.33     14.48 o
   0 -13  13        5.69       -8.25     16.63 o
   1 -13  13        4.83        8.49     18.21 o
  -6 -12  13        7.20        2.74     22.52 o
  -5 -12  13        1.56       18.28     22.71 o
  -4 -12  13        3.30      -17.60     23.16 o
  -3 -12  13        8.07       23.19     22.59 o
  -2 -12  13        2.93       25.30     21.99 o
  -1 -12  13        0.07       15.59     18.11 o
   0 -12  13        1.77       24.44     36.87 o
   1 -12  13       35.31       53.39     26.03 o
   2 -12  13       46.08       48.90     18.50 o
   3 -12  13        2.66       -5.29     25.26 o
  -6 -11  13       17.23      -16.85     25.00 o
  -5 -11  13        0.59       11.11     22.52 o
  -4 -11  13        4.35       20.08     21.39 o
  -3 -11  13       15.25       -9.12     22.44 o
  -2 -11  13       87.85       81.33     18.43 o
  -1 -11  13        1.38       -6.58     16.79 o
   0 -11  13       51.18       50.60     12.64 o
   1 -11  13        2.95       17.53     16.12 o
   2 -11  13        3.31        0.00     22.26 o
   3 -11  13        3.38        8.59     23.68 o
   4 -11  13       24.69       46.35     26.20 o
   5 -11  13       20.85       27.32     25.11 o
  -7 -10  13       28.85       34.00     18.39 o
  -6 -10  13        0.48      -23.04     23.04 o
  -5 -10  13        0.03        4.73     21.80 o
  -4 -10  13       18.75       25.56     19.40 o
  -3 -10  13        8.26       18.16     19.89 o
  -2 -10  13        1.82      -22.26     22.26 o
  -1 -10  13        8.39       -3.36     14.90 o
   0 -10  13       17.11       37.90     12.11 o
   1 -10  13       66.84       80.64     12.09 o
   2 -10  13       36.57       45.56     17.68 o
   3 -10  13        9.10        6.79     21.84 o
   4 -10  13        9.10      -23.87     23.87 o
   5 -10  13       24.70      -13.92     25.03 o
   6 -10  13       13.49       23.31     26.20 o
  -7  -9  13       20.40       28.60     24.81 o
  -6  -9  13        0.49      -22.48     22.48 o
  -5  -9  13        0.55        0.00     20.98 o
  -4  -9  13        2.34       19.97     20.45 o
  -3  -9  13       18.49       26.08     20.30 o
  -2  -9  13        0.11      -19.03     19.03 o
  -1  -9  13       33.68       14.43     19.27 o
   0  -9  13       11.41       19.68     13.29 o
   1  -9  13      200.40      244.96     14.24 o
   2  -9  13      127.11       95.78     19.10 o
   3  -9  13       28.81       26.16     22.07 o
   4  -9  13        4.94      -19.85     23.87 o
   5  -9  13        0.05      -23.79     23.79 o
   6  -9  13       20.73      -20.42     25.82 o
   7  -9  13        3.43        0.00     25.00 o
  -8  -8  13       11.41      -25.33     25.33 o
  -7  -8  13       73.08       95.14     20.34 o
  -6  -8  13       27.73       31.22     22.22 o
  -5  -8  13       95.89      113.57     18.84 o
  -4  -8  13        6.99        3.00     19.78 o
  -3  -8  13      103.82      143.06     15.73 o
  -2  -8  13       37.52      -14.67     20.64 o
  -1  -8  13       51.28       67.34     13.96 o
   0  -8  13       60.99       76.34     11.29 o
   1  -8  13        2.12        4.91     14.06 o
   2  -8  13      237.33      221.61     19.55 o
   3  -8  13       33.37       -4.84     22.63 o
   4  -8  13       60.39       26.83     22.07 o
   5  -8  13        0.29       14.41     21.24 o
   6  -8  13        0.35      -23.76     24.47 o
   7  -8  13        1.27       -3.87     23.64 o
  -8  -7  13       21.69       35.43     25.22 o
  -7  -7  13        1.83       12.27     21.99 o
  -6  -7  13       29.62       53.74     16.33 o
  -5  -7  13        2.28      -19.63     19.63 o
  -4  -7  13       35.26       32.43     18.92 o
  -3  -7  13       26.87       35.02     14.67 o
  -2  -7  13        5.76       30.25     17.71 o
  -1  -7  13        7.83        0.99     27.81 o
   0  -7  13       67.29       46.62     16.14 o
   1  -7  13      152.39      157.40     12.17 o
   2  -7  13       12.78      -20.90     21.65 o
   3  -7  13      210.81      165.62     20.00 o
   4  -7  13       56.83       56.82     16.44 o
   5  -7  13        1.52       15.46     18.80 o
   6  -7  13        4.91      -23.57     23.57 o
   7  -7  13        0.90       48.34     18.13 o
   8  -7  13        0.57        3.94     22.56 o
  -8  -6  13       11.87        7.77     23.91 o
  -7  -6  13        5.92       31.22     21.09 o
  -6  -6  13       96.69       98.89     18.80 o
  -5  -6  13        0.02      -11.03     19.52 o
  -4  -6  13        4.62        6.42     18.99 o
  -3  -6  13       17.04       28.45     17.34 o
  -2  -6  13        0.63      -17.79     18.61 o
  -1  -6  13        7.56       11.97     10.50 o
   0  -6  13      122.24      130.36     10.98 o
   1  -6  13       49.34       49.78     14.69 o
   2  -6  13      402.05      448.78     20.30 o
   3  -6  13      401.20      353.53     21.54 o
   4  -6  13      666.52      724.44     25.75 o
   5  -6  13       25.68       37.45     20.72 o
   6  -6  13       48.67       37.27     21.80 o
   7  -6  13        0.36        4.50     21.17 o
   8  -6  13        0.18        1.24     24.09 o
   9  -6  13        0.00      -24.92     24.92 o
  -8  -5  13        0.51       11.52     20.90 o
  -7  -5  13       71.94       78.21     19.18 o
  -6  -5  13      121.15      120.28     18.80 o
  -5  -5  13      223.26      238.99     20.49 o
  -4  -5  13      228.83      246.65     18.95 o
  -3  -5  13       34.92       18.35     14.67 o
  -2  -5  13       52.34       49.61     14.30 o
  -1  -5  13        8.80       17.54     11.74 o
   0  -5  13        0.01      -11.30     11.72 o
   1  -5  13      143.48      127.36     10.92 o
   2  -5  13       39.37       11.11     19.14 o
   3  -5  13       32.78      -17.00     19.82 o
   4  -5  13       61.65       63.39     16.59 o
   5  -5  13       32.47       18.88     20.68 o
   6  -5  13       12.34        0.98     21.02 o
   7  -5  13      103.08       68.08     17.19 o
   8  -5  13       34.10       28.03     23.57 o
   9  -5  13        0.58       33.25     22.44 o
  -8  -4  13        8.99       43.65     16.51 o
  -7  -4  13        0.17        2.36     21.47 o
  -6  -4  13       58.98       57.31     16.59 o
  -5  -4  13       91.62      109.78     17.53 o
  -4  -4  13     1221.17     1324.21     34.23 o
  -3  -4  13      131.45      134.43     16.25 o
  -2  -4  13       18.01       10.43     16.18 o
  -1  -4  13      233.45      241.78     11.12 o
   0  -4  13      269.79      265.74     16.46 o
   1  -4  13        1.27       -6.23     10.97 o
   2  -4  13      378.10      355.30     17.83 o
   3  -4  13       14.18       14.56     18.31 o
   4  -4  13      677.77      658.61     23.01 o
   5  -4  13       66.03       59.94     15.69 o
   6  -4  13        0.02        4.58     19.63 o
   7  -4  13        0.13      -17.04     20.27 o
   8  -4  13       35.33       42.03     22.89 o
   9  -4  13        3.44       -3.64     24.24 o
  10  -4  13        1.06       -8.11     24.13 o
  -8  -3  13       48.76       46.12     26.83 o
  -7  -3  13       25.36       33.78     22.26 o
  -6  -3  13       55.19       59.71     16.59 o
  -5  -3  13        4.95       -3.79     19.70 o
  -4  -3  13      229.52      215.91     19.85 o
  -3  -3  13       14.30      -16.70     18.61 o
  -2  -3  13      216.46      212.01     15.65 o
  -1  -3  13       84.87       75.42     10.00 o
   0  -3  13       20.95       15.03      8.67 o
   1  -3  13      371.53      341.33     31.13 o
   2  -3  13      580.47      587.76     17.98 o
   3  -3  13      143.09      165.47     14.79 o
   4  -3  13      141.34      133.57     15.16 o
   5  -3  13        6.47        7.88     17.98 o
   6  -3  13       53.29       44.70     15.50 o
   7  -3  13        3.98       11.37     18.28 o
   8  -3  13      233.22      239.25     19.93 o
   9  -3  13        2.84       -5.78     22.89 o
  10  -3  13        8.01        1.28     23.12 o
  -8  -2  13        7.88       45.97     23.38 o
  -7  -2  13        0.03       11.75     21.47 o
  -6  -2  13       42.57       22.37     23.12 o
  -5  -2  13        6.05       -9.53     20.72 o
  -4  -2  13      248.23      243.04     18.46 o
  -3  -2  13        3.31      -19.40     19.40 o
  -2  -2  13      312.27      279.19     17.30 o
  -1  -2  13       98.44      108.97      8.84 o
   0  -2  13      313.18      308.79     10.20 o
   1  -2  13      175.04      154.88     13.66 o
   2  -2  13      254.19      260.61     13.62 o
   3  -2  13       16.02       19.10     10.77 o
   4  -2  13      129.14      141.04     14.52 o
   5  -2  13      160.94      184.31     16.36 o
   6  -2  13       95.45      102.16     15.73 o
   7  -2  13       99.78      140.10     16.18 o
   8  -2  13        4.19        6.04     21.05 o
   9  -2  13      243.67      232.72     20.98 o
  10  -2  13       15.96       45.86     17.60 o
  11  -2  13       30.85       46.88     27.36 o
  -8  -1  13        0.03      -12.01     23.23 o
  -7  -1  13        2.62       16.70     23.08 o
  -6  -1  13       12.33       -8.63     23.16 o
  -5  -1  13      261.12      252.84     20.12 o
  -4  -1  13     1003.80      933.37     27.25 o
  -3  -1  13       78.41       83.88     16.03 o
  -2  -1  13      304.86      296.34     17.41 o
  -1  -1  13       41.92       38.92      7.92 o
   0  -1  13      129.51      127.07      8.61 o
   1  -1  13       80.41      110.08      8.27 o
   2  -1  13       89.70       77.50     10.81 o
   3  -1  13        0.67       -3.19     15.16 o
   4  -1  13      157.98      148.47     13.40 o
   5  -1  13        5.51        7.24     16.51 o
   6  -1  13       42.26       34.83     19.44 o
   7  -1  13        0.72       -2.63     19.14 o
   8  -1  13       15.22       36.74     15.09 o
   9  -1  13        8.52       14.00     21.32 o
  10  -1  13       54.01       71.38     17.45 o
  11  -1  13        2.77        7.99     24.43 o
  -8   0  13        1.73       25.93     23.91 o
  -7   0  13        0.96        4.88     23.08 o
  -6   0  13        0.05      -13.21     21.09 o
  -5   0  13        3.45       14.79     20.15 o
  -4   0  13       21.73       25.71     19.89 o
  -3   0  13       52.12       45.86     14.67 o
  -2   0  13        8.82       12.46     16.06 o
  -1   0  13        4.71       -2.51     11.29 o
   0   0  13        1.02      -10.88     10.88 o
   1   0  13      208.29      247.08     14.92 o
   2   0  13      147.20      132.11     11.45 o
   3   0  13       10.60       26.50     14.07 o
   4   0  13      324.14      354.40     14.94 o
   5   0  13      303.76      323.66     16.44 o
   6   0  13       68.14       55.43     14.04 o
   7   0  13       13.79       38.09     14.34 o
   8   0  13       56.22       41.51     22.78 o
   9   0  13        0.53      -14.64     19.82 o
  10   0  13        0.92       -8.11     21.17 o
  11   0  13        9.80       17.11     18.24 o
  -7   1  13       14.61        7.54     21.73 o
  -6   1  13       28.12       35.17     23.94 o
  -5   1  13       85.45       89.58     17.45 o
  -4   1  13      550.41      644.09     24.36 o
  -3   1  13        0.65       -1.65     20.12 o
  -2   1  13      171.37      148.58     16.44 o
  -1   1  13        0.64        0.84     14.34 o
   0   1  13        7.16      -11.50     11.50 o
   1   1  13        1.11      -10.63     10.63 o
   2   1  13       33.46       12.95     15.31 o
   3   1  13      487.03      520.17     16.63 o
   4   1  13     1153.96     1191.58     32.76 o
   5   1  13        0.00        7.66     16.18 o
   6   1  13        1.49       12.87     16.06 o
   7   1  13       20.10        8.29     19.03 o
   8   1  13      112.03      109.74     16.29 o
   9   1  13       33.62       48.53     16.14 o
  10   1  13       21.91        9.04     22.18 o
  11   1  13        3.65      -20.27     24.28 o
  -7   2  13        3.49       -3.90     23.04 o
  -6   2  13       11.52        8.22     22.71 o
  -5   2  13      335.29      313.45     22.78 o
  -4   2  13       97.63       44.92     24.66 o
  -3   2  13     1564.78     1572.10     43.80 o
  -2   2  13       34.10       28.03     18.61 o
  -1   2  13       47.58       49.65     12.65 o
   0   2  13      112.97      117.68      8.72 o
   1   2  13       97.67      100.59     16.76 o
   2   2  13       20.95       30.59      9.98 o
   3   2  13       66.25       79.00     11.82 o
   4   2  13       32.88       40.87     10.58 o
   5   2  13        8.73       17.64     12.50 o
   6   2  13      116.77      109.78     14.71 o
   7   2  13       61.12       71.53     14.41 o
   8   2  13        9.07       29.24     18.77 o
   9   2  13       15.84       36.37     15.12 o
  10   2  13        0.09       -4.47     20.27 o
  11   2  13        0.08        1.24     22.52 o
  12   2  13        8.30      -10.92     25.33 o
  -7   3  13        0.12      -26.91     26.91 o
  -6   3  13        8.71       33.06     23.31 o
  -5   3  13       21.16       44.85     17.26 o
  -4   3  13       96.54       88.08     17.71 o
  -3   3  13        4.21       22.48     21.96 o
  -2   3  13        1.36      -12.23     19.55 o
  -1   3  13       72.56       62.64     10.69 o
   0   3  13        0.54       -0.22     25.20 o
   1   3  13       21.67       30.77      9.39 o
   2   3  13       72.17       85.08     11.56 o
   3   3  13        0.34       -4.62     15.39 o
   4   3  13      501.57      459.33     16.63 o
   5   3  13        0.03        5.70     16.55 o
   6   3  13      206.78      186.82     17.00 o
   7   3  13      172.77      198.35     17.60 o
   8   3  13        4.77       -6.38     19.59 o
   9   3  13        6.35        4.02     19.48 o
  10   3  13        0.32       -3.30     21.20 o
  11   3  13        1.32        6.08     22.44 o
  12   3  13        9.29       37.72     22.78 o
  -6   4  13       19.06       23.08     22.86 o
  -5   4  13       43.79       -4.65     24.77 o
  -4   4  13        3.82        1.05     21.54 o
  -3   4  13      752.41      706.92     26.61 o
  -2   4  13       25.32       40.61     15.46 o
  -1   4  13      560.09      544.87     16.17 o
   0   4  13       28.29        9.49     14.21 o
   1   4  13       65.90       65.53      9.40 o
   2   4  13        2.25       14.34     16.36 o
   3   4  13      168.91      160.59     15.20 o
   4   4  13       22.05       25.67     16.48 o
   5   4  13      592.90      612.60     21.02 o
   6   4  13      168.56      177.22     16.48 o
   7   4  13      129.17      158.75     17.68 o
   8   4  13      400.70      392.11     21.05 o
   9   4  13        7.15      -20.64     20.64 o
  10   4  13       88.45       51.90     17.86 o
  11   4  13        0.20       32.73     21.50 o
  12   4  13        4.94       14.75     22.93 o
  -6   5  13        2.93       -8.07     26.20 o
  -5   5  13       18.09       46.65     23.57 o
  -4   5  13        4.85        5.55     22.22 o
  -3   5  13       19.03        0.00     22.41 o
  -2   5  13      848.15      868.22     27.66 o
  -1   5  13      492.20      479.05     15.82 o
   0   5  13       73.75       52.98     11.73 o
   1   5  13       44.38       45.70     11.67 o
   2   5  13      172.16      157.10     15.39 o
   3   5  13        0.11      -15.16     16.93 o
   4   5  13       28.86       30.55     15.65 o
   5   5  13       15.34       -1.54     17.45 o
   6   5  13       52.87       62.41     14.56 o
   7   5  13       70.97       61.55     16.44 o
   8   5  13        2.19       19.37     20.27 o
   9   5  13       62.54       65.56     16.70 o
  10   5  13        3.33      -22.97     22.97 o
  11   5  13      171.07      179.54     22.03 o
  12   5  13       14.56       26.83     23.08 o
  -5   6  13        2.17       -1.31     22.67 o
  -4   6  13        0.11       18.84     22.29 o
  -3   6  13       10.20       18.16     20.42 o
  -2   6  13        0.41       39.89     21.24 o
  -1   6  13       51.00       33.43     16.45 o
   0   6  13      551.74      534.95     28.05 o
   1   6  13      194.57      207.73     12.22 o
   2   6  13        8.81        2.33     17.15 o
   3   6  13      298.38      242.37     18.43 o
   4   6  13       53.72       53.74     14.11 o
   5   6  13       26.89        1.61     17.60 o
   6   6  13        7.06       30.85     17.83 o
   7   6  13       28.63       38.32     15.84 o
   8   6  13      359.31      335.56     21.20 o
   9   6  13        4.78      -10.43     20.00 o
  10   6  13       34.05       19.07     22.59 o
  11   6  13        0.45      -23.91     23.91 o
  12   6  13        9.54       57.57     17.41 o
  -5   7  13        1.27       -4.13     25.15 o
  -4   7  13        4.73       -8.78     24.54 o
  -3   7  13       77.14      108.91     19.52 o
  -2   7  13      187.34      178.19     20.90 o
  -1   7  13        3.63       -4.31     14.79 o
   0   7  13      774.68      755.22     18.71 o
   1   7  13       60.02       54.46     13.04 o
   2   7  13      127.48       94.73     17.30 o
   3   7  13       24.60       27.21     18.65 o
   4   7  13      109.28       84.71     15.54 o
   5   7  13       18.51       40.34     14.71 o
   6   7  13       24.71       20.34     19.37 o
   7   7  13       85.39       87.78     16.18 o
   8   7  13      166.71      164.91     18.46 o
   9   7  13      172.77      172.49     20.34 o
  10   7  13        0.39       -9.16     21.69 o
  11   7  13        9.07       25.03     24.02 o
  12   7  13       16.22       -8.22     24.17 o
  -4   8  13        0.47       29.42     25.71 o
  -3   8  13        7.69      -24.88     24.88 o
  -2   8  13       18.99       29.84     23.23 o
  -1   8  13      133.81      127.29     13.25 o
   0   8  13       68.04       66.07     19.35 o
   1   8  13        7.50       18.83     24.17 o
   2   8  13       54.00       49.73     16.78 o
   3   8  13      325.77      325.50     20.00 o
   4   8  13        0.25       -5.29     19.10 o
   5   8  13       28.27       63.61     14.56 o
   6   8  13        5.43        9.23     19.78 o
   7   8  13       54.92       67.97     16.63 o
   8   8  13       17.87       29.69     20.19 o
   9   8  13       67.40       84.74     17.60 o
  10   8  13        0.50        4.73     22.89 o
  11   8  13        9.19       25.63     22.71 o
  -3   9  13        0.04      -25.97     25.97 o
  -2   9  13       13.52       38.24     24.77 o
  -1   9  13       11.26      -16.72     16.72 o
   0   9  13      106.36      113.88     12.74 o
   1   9  13       31.57       18.87     15.64 o
   2   9  13        6.87      -20.68     21.35 o
   3   9  13       10.84       14.34     21.77 o
   4   9  13        2.26      -18.50     18.50 o
   5   9  13       48.93       30.06     20.60 o
   6   9  13       54.60       65.90     16.03 o
   7   9  13       10.74       17.68     20.53 o
   8   9  13       17.84       -6.49     21.20 o
   9   9  13        4.08       23.19     22.07 o
  10   9  13       72.66       70.41     18.39 o
  11   9  13        1.14      -21.13     24.28 o
  -2  10  13        3.20       15.91     24.96 o
  -1  10  13        1.70      -30.64     30.64 o
   0  10  13      138.90      128.24     22.93 o
   1  10  13        0.09       10.95     15.49 o
   2  10  13       31.95       22.41     21.77 o
   3  10  13      122.15      121.45     19.10 o
   4  10  13       27.30       23.53     19.55 o
   5  10  13        5.42      -19.78     21.02 o
   6  10  13       46.34       -6.27     22.07 o
   7  10  13       16.90        6.49     21.43 o
   8  10  13       10.94       21.65     22.18 o
   9  10  13        0.61       -9.72     23.91 o
  10  10  13        0.17      -16.55     23.31 o
  11  10  13        0.01      -25.41     25.41 o
  -1  11  13        0.06        9.05     18.19 o
   0  11  13       42.01       33.56     18.97 o
   1  11  13        0.40       21.48     14.08 o
   2  11  13        9.08        1.16     22.67 o
   3  11  13        8.83      -22.97     22.97 o
   4  11  13        1.45       -9.95     21.92 o
   5  11  13       83.08       90.75     18.65 o
   6  11  13        0.39       24.66     21.73 o
   7  11  13       17.35       26.57     23.46 o
   8  11  13        6.47       20.53     22.29 o
   9  11  13        0.30       -6.38     23.23 o
  10  11  13       21.25       14.64     23.72 o
   0  12  13        5.79      -18.59     18.59 o
   1  12  13       15.61        3.01     30.51 o
   2  12  13       28.40       60.50     18.61 o
   3  12  13       61.38       49.61     24.96 o
   4  12  13      109.18       93.19     20.30 o
   5  12  13        0.91       35.80     21.88 o
   6  12  13       35.58       20.45     23.53 o
   7  12  13        0.56        9.87     21.43 o
   8  12  13       11.54        8.97     22.67 o
   9  12  13       12.75      -13.29     23.79 o
   2  13  13       13.59       50.14     18.20 o
   3  13  13       21.12       31.41     24.43 o
   4  13  13        2.87       -6.49     22.52 o
   5  13  13       38.20       27.02     25.71 o
   6  13  13       28.60       28.45     24.66 o
   7  13  13       12.77       26.38     22.93 o
   8  13  13        7.96        6.83     24.06 o
  -3 -13  14        8.48       46.76     17.90 o
  -2 -13  14       11.97      -24.28     24.28 o
  -1 -13  14       32.22       52.21     20.42 o
   0 -13  14        2.06       28.48     16.63 o
  -5 -12  14       15.11       20.38     23.91 o
  -4 -12  14        1.54       10.47     24.47 o
  -3 -12  14       35.25       24.13     24.13 o
  -2 -12  14        0.42       13.77     23.12 o
  -1 -12  14        0.84      -10.60     15.88 o
   0 -12  14        2.08       -8.12     16.66 o
   1 -12  14        1.81       10.07     15.12 o
   2 -12  14        5.03        2.63     26.01 o
   3 -12  14       12.30      -17.75     26.50 o
  -6 -11  14        7.66      -26.76     26.76 o
  -5 -11  14        4.78        9.01     21.88 o
  -4 -11  14       98.94      103.55     20.75 o
  -3 -11  14       26.86       41.70     22.74 o
  -2 -11  14       58.41       32.73     24.92 o
  -1 -11  14       14.11       27.25     15.21 o
   0 -11  14        0.02       19.61     14.57 o
   1 -11  14        1.53       -7.71     17.83 o
   2 -11  14       57.92       28.00     25.45 o
   3 -11  14        0.30       26.57     23.27 o
   4 -11  14        7.81       -6.61     25.37 o
  -6 -10  14        4.51        5.18     22.78 o
  -5 -10  14       21.97       27.25     25.48 o
  -4 -10  14      137.11      162.84     19.52 o
  -3 -10  14       27.25       42.52     22.67 o
  -2 -10  14        0.26       37.38     20.45 o
  -1 -10  14        0.10      -15.97     15.97 o
   0 -10  14        2.69        0.14     26.35 o
   1 -10  14        8.51       30.29     15.14 o
   2 -10  14        9.18        6.87     23.94 o
   3 -10  14        6.65       -9.38     24.13 o
   4 -10  14        2.79       11.07     22.22 o
   5 -10  14        0.63      -18.20     25.22 o
  -7  -9  14      123.85      128.92     22.03 o
  -6  -9  14        7.24      -22.33     23.57 o
  -5  -9  14        2.13       41.36     21.02 o
  -4  -9  14      105.42      125.31     18.39 o
  -3  -9  14       54.13       56.37     16.70 o
  -2  -9  14        0.29       30.32     14.79 o
  -1  -9  14       40.96       33.51     15.40 o
   0  -9  14        2.41      -21.11     23.93 o
   1  -9  14       23.48        2.87     14.93 o
   2  -9  14       59.28       66.17     18.65 o
   3  -9  14       10.48       -8.71     23.31 o
   4  -9  14       24.41        4.58     22.11 o
   5  -9  14        0.58      -24.02     24.02 o
   6  -9  14       14.79       19.63     25.37 o
  -7  -8  14        5.36       34.30     23.61 o
  -6  -8  14       26.65        6.08     23.42 o
  -5  -8  14       79.09       91.76     18.95 o
  -4  -8  14       17.51        9.50     20.38 o
  -3  -8  14      182.78      193.20     18.05 o
  -2  -8  14        0.00        3.87     19.25 o
  -1  -8  14       39.99       43.63     13.21 o
   0  -8  14       21.69       14.73     13.68 o
   1  -8  14       79.96       66.71     11.94 o
   2  -8  14        4.95       -7.88     21.92 o
   3  -8  14        0.27       11.11     20.94 o
   4  -8  14       32.41      -13.92     21.13 o
   5  -8  14        2.43      -12.61     22.48 o
   6  -8  14       24.45       25.67     24.43 o
   7  -8  14       11.65        9.23     24.81 o
  -8  -7  14        0.42      -24.47     24.47 o
  -7  -7  14        4.47       23.16     23.16 o
  -6  -7  14       62.92       60.87     17.98 o
  -5  -7  14        2.95        5.48     20.53 o
  -4  -7  14        9.44       10.10     19.89 o
  -3  -7  14        2.97      -16.18     19.10 o
  -2  -7  14       20.93       41.88     14.15 o
  -1  -7  14        4.12        4.51     21.34 o
   0  -7  14       19.00       27.65     12.79 o
   1  -7  14       56.40       76.18     18.01 o
   2  -7  14      242.72      235.95     19.97 o
   3  -7  14        4.38       -5.63     21.69 o
   4  -7  14      249.30      258.47     20.42 o
   5  -7  14        0.08       23.49     20.04 o
   6  -7  14       14.70        1.13     21.92 o
   7  -7  14       16.33        4.95     24.51 o
   8  -7  14       14.75       38.84     23.83 o
  -8  -6  14       28.13       72.32     18.01 o
  -7  -6  14        9.69      -15.16     23.98 o
  -6  -6  14        5.92      -21.43     21.43 o
  -5  -6  14       79.96       72.62     17.45 o
  -4  -6  14       27.27       33.40     15.27 o
  -3  -6  14        4.51       34.90     18.20 o
  -2  -6  14        0.51        5.25     18.43 o
  -1  -6  14        7.58      -13.39     13.39 o
   0  -6  14       87.91       96.73     11.34 o
   1  -6  14       60.76       48.69     12.33 o
   2  -6  14      266.74      242.07     18.54 o
   3  -6  14      513.63      468.71     23.46 o
   4  -6  14        8.47      -23.08     23.08 o
   5  -6  14       88.01      110.94     18.20 o
   6  -6  14        3.28      -11.78     20.38 o
   7  -6  14        5.55      -20.90     22.74 o
   8  -6  14        0.87        0.00     22.41 o
   9  -6  14        8.73       40.01     23.38 o
  -8  -5  14       29.35       50.74     18.46 o
  -7  -5  14        1.75       13.74     24.81 o
  -6  -5  14       15.53        5.67     21.99 o
  -5  -5  14       27.26       16.63     21.84 o
  -4  -5  14       97.30       72.96     17.83 o
  -3  -5  14       28.05       24.84     19.03 o
  -2  -5  14        1.29       -4.95     17.45 o
  -1  -5  14        1.99      -11.88     11.88 o
   0  -5  14       89.97       75.18     10.42 o
   1  -5  14       32.41       21.73     12.30 o
   2  -5  14      304.32      269.50     17.83 o
   3  -5  14       13.15       42.71     14.52 o
   4  -5  14       43.56       61.85     16.21 o
   5  -5  14        8.12      -15.01     20.60 o
   6  -5  14        3.48      -20.72     20.72 o
   7  -5  14       11.39       38.32     21.43 o
   8  -5  14        1.88       14.41     20.79 o
   9  -5  14        1.62      -11.78     23.64 o
  -8  -4  14        0.00      -16.06     23.19 o
  -7  -4  14        2.66        9.80     20.87 o
  -6  -4  14        0.16      -21.80     21.80 o
  -5  -4  14        9.09        4.09     19.59 o
  -4  -4  14      283.94      286.80     21.05 o
  -3  -4  14      247.33      241.96     18.84 o
  -2  -4  14        6.42       28.86     17.00 o
  -1  -4  14       13.71       11.81     16.29 o
   0  -4  14      109.18      133.25     10.55 o
   1  -4  14       16.90       13.96     12.78 o
   2  -4  14       32.48       14.15     18.09 o
   3  -4  14      593.65      584.49     22.03 o
   4  -4  14      198.91      229.38     18.01 o
   5  -4  14        0.24       -9.65     20.15 o
   6  -4  14        3.90       14.30     18.01 o
   7  -4  14        1.72       -7.24     19.97 o
   8  -4  14        1.24       42.15     21.65 o
   9  -4  14        4.72       26.12     24.09 o
  10  -4  14        7.30        1.39     25.37 o
  -8  -3  14        4.60      -10.77     25.67 o
  -7  -3  14        8.68       33.14     21.77 o
  -6  -3  14        2.47       -4.47     20.98 o
  -5  -3  14        0.06       22.29     19.63 o
  -4  -3  14     1146.34     1057.22     30.44 o
  -3  -3  14       41.75       34.75     15.76 o
  -2  -3  14      102.09      107.82     14.64 o
  -1  -3  14       15.60       28.24     11.65 o
   0  -3  14       41.98       21.42     10.71 o
   1  -3  14       69.94       72.46     17.47 o
   2  -3  14       38.08       24.77     13.10 o
   3  -3  14       37.36       19.93     18.39 o
   4  -3  14       14.71        8.56     18.54 o
   5  -3  14        0.30        0.83     18.54 o
   6  -3  14      144.49      126.59     17.79 o
   7  -3  14       17.73       33.06     15.05 o
   8  -3  14        1.81       40.19     20.12 o
   9  -3  14        3.13       20.23     21.35 o
  10  -3  14        3.98        2.66     24.54 o
  -8  -2  14        5.79      -17.90     25.22 o
  -7  -2  14        3.86      -23.53     23.53 o
  -6  -2  14        0.16       33.81     21.58 o
  -5  -2  14      104.27       90.82     17.15 o
  -4  -2  14        0.07       18.43     19.85 o
  -3  -2  14       75.93       79.34     15.80 o
  -2  -2  14      102.29      119.08     15.12 o
  -1  -2  14       85.77       85.62     26.65 o
   0  -2  14       98.15      102.76     13.27 o
   1  -2  14       63.45       33.23     11.17 o
   2  -2  14      309.67      299.60     16.78 o
   3  -2  14      146.58      114.47     15.65 o
   4  -2  14      158.37      133.19     16.14 o
   5  -2  14       17.66       25.41     17.75 o
   6  -2  14       24.71       26.01     15.50 o
   7  -2  14        0.46       -6.61     18.43 o
   8  -2  14       75.09       86.84     18.24 o
   9  -2  14       30.96       -2.29     23.83 o
  10  -2  14        0.56       -2.51     23.68 o
  -7  -1  14        5.38       -5.03     21.62 o
  -6  -1  14      162.43      201.65     20.38 o
  -5  -1  14        1.60      -20.49     20.49 o
  -4  -1  14      317.52      332.74     22.11 o
  -3  -1  14       27.84       38.88     14.37 o
  -2  -1  14        1.56      -17.64     17.64 o
  -1  -1  14       48.19       48.70     11.43 o
   0  -1  14        6.68       -6.20     27.94 o
   1  -1  14       11.98       -3.36     10.93 o
   2  -1  14       24.64       23.49     15.84 o
   3  -1  14      637.40      632.46     20.64 o
   4  -1  14      102.06       60.87     15.65 o
   5  -1  14       23.14       20.72     17.60 o
   6  -1  14       17.32       33.33     19.33 o
   7  -1  14      127.08      114.58     17.53 o
   8  -1  14       12.79      -15.09     20.72 o
   9  -1  14      174.70      195.87     20.57 o
  10  -1  14        7.08      -10.96     21.84 o
  11  -1  14       48.87       54.68     20.12 o
  -7   0  14       83.63       80.09     19.18 o
  -6   0  14       31.34       30.29     22.37 o
  -5   0  14       49.75       67.33     16.14 o
  -4   0  14      613.44      652.23     25.37 o
  -3   0  14      711.28      705.45     24.58 o
  -2   0  14       15.74       33.29     18.43 o
  -1   0  14       32.04       30.80     17.28 o
   0   0  14       60.39       62.60      8.77 o
   1   0  14        2.89      -10.22     11.05 o
   2   0  14      101.37      114.84     12.35 o
   3   0  14       50.13       30.06     16.59 o
   4   0  14        1.86      -11.93     16.40 o
   5   0  14       63.36       48.19     14.07 o
   6   0  14        8.86        3.27     18.31 o
   7   0  14       53.14       68.49     15.69 o
   8   0  14       45.88       26.42     21.50 o
   9   0  14       25.20       21.58     21.69 o
  10   0  14        8.76       -7.13     21.35 o
  11   0  14        5.85       31.75     22.93 o
  -7   1  14        1.42        5.29     25.15 o
  -6   1  14        1.44        9.57     22.22 o
  -5   1  14        2.97      -23.04     23.04 o
  -4   1  14      126.58      115.67     17.98 o
  -3   1  14      207.02      196.88     18.61 o
  -2   1  14       78.91       63.35     16.21 o
  -1   1  14      273.11      256.48     12.54 o
   0   1  14      107.43      125.16     15.31 o
   1   1  14       20.44       10.93     19.91 o
   2   1  14      585.74      539.19     17.60 o
   3   1  14      507.83      527.82     19.55 o
   4   1  14      174.33      151.81     15.76 o
   5   1  14       40.56       36.07     14.22 o
   6   1  14       14.25        8.82     18.16 o
   7   1  14       41.93        4.35     20.75 o
   8   1  14       16.41       30.74     20.68 o
   9   1  14        2.29      -11.63     20.27 o
  10   1  14        0.38       -6.98     20.30 o
  11   1  14        6.26      -24.92     24.92 o
  -7   2  14       24.91        0.00     26.50 o
  -6   2  14        4.95       -6.19     22.93 o
  -5   2  14        4.73        2.21     23.08 o
  -4   2  14       26.21       40.87     16.93 o
  -3   2  14      135.96       88.38     19.18 o
  -2   2  14      353.18      361.00     21.13 o
  -1   2  14        4.32      -12.87     12.87 o
   0   2  14      168.86      161.68     11.36 o
   1   2  14       75.84       92.10     11.93 o
   2   2  14        8.65        6.87     15.91 o
   3   2  14      206.54      184.57     15.39 o
   4   2  14       19.48       16.89     17.15 o
   5   2  14      616.21      672.76     22.29 o
   6   2  14       60.16       69.77     14.26 o
   7   2  14      702.30      686.54     24.36 o
   8   2  14       56.07       40.87     21.35 o
   9   2  14       19.41       11.48     21.05 o
  10   2  14        0.33       -2.29     22.71 o
  11   2  14       22.05       12.57     23.16 o
  -6   3  14        1.03       -6.46     23.64 o
  -5   3  14       39.80       34.83     22.41 o
  -4   3  14        5.87       30.74     20.75 o
  -3   3  14      156.44      143.33     18.73 o
  -2   3  14       44.62       39.11     15.88 o
  -1   3  14      427.66      464.75     15.07 o
   0   3  14        0.06        8.34     11.82 o
   1   3  14        4.63       28.71      9.18 o
   2   3  14      644.00      603.07     21.32 o
   3   3  14       40.48       50.85     13.32 o
   4   3  14      103.40      135.82     14.82 o
   5   3  14        0.03      -17.71     17.71 o
   6   3  14      129.34      133.01     16.93 o
   7   3  14        6.41      -10.40     20.34 o
   8   3  14       63.01       59.26     16.81 o
   9   3  14       39.70       27.06     23.12 o
  10   3  14       51.75       74.27     17.90 o
  11   3  14        0.08       -9.95     24.51 o
  12   3  14       24.00       24.73     26.50 o
  -6   4  14       36.63       58.10     19.25 o
  -5   4  14       37.77       33.14     23.57 o
  -4   4  14        4.64       -7.77     22.59 o
  -3   4  14       55.10       33.25     22.67 o
  -2   4  14       24.59       30.59     20.49 o
  -1   4  14      382.66      347.83     28.94 o
   0   4  14       36.92       59.12     16.31 o
   1   4  14        6.69        6.06     21.50 o
   2   4  14        2.13      -16.48     16.48 o
   3   4  14       49.64       30.21     17.68 o
   4   4  14      514.35      504.67     20.79 o
   5   4  14       12.54        4.65     18.50 o
   6   4  14      313.04      351.36     19.07 o
   7   4  14      142.53      218.84     17.11 o
   8   4  14      115.20      126.89     17.56 o
   9   4  14       50.85       59.52     16.74 o
  10   4  14       65.57       79.83     18.95 o
  11   4  14       17.17        2.48     23.23 o
  12   4  14        1.81       10.96     22.56 o
  -5   5  14        3.73       12.91     23.57 o
  -4   5  14        0.41       31.64     21.35 o
  -3   5  14       11.24        7.43     21.69 o
  -2   5  14      347.30      314.65     22.18 o
  -1   5  14      149.29      154.02     16.94 o
   0   5  14     1082.00     1125.43     23.17 o
   1   5  14        0.04        6.53     12.22 o
   2   5  14        0.35       18.69     15.95 o
   3   5  14       22.28       54.83     13.10 o
   4   5  14        9.11       -1.54     16.66 o
   5   5  14      104.78      111.95     16.10 o
   6   5  14      116.88       94.01     16.85 o
   7   5  14      142.68      134.43     18.01 o
   8   5  14      393.20      438.09     22.67 o
   9   5  14        2.41      -20.83     20.83 o
  10   5  14       40.65       38.17     18.46 o
  11   5  14       99.17      115.22     20.87 o
  12   5  14        1.15       17.79     21.54 o
  -5   6  14       17.11      -25.75     25.75 o
  -4   6  14        0.54       -1.24     23.46 o
  -3   6  14       51.96       45.15     24.06 o
  -2   6  14        0.81      -22.11     22.11 o
  -1   6  14      650.93      633.79     17.73 o
   0   6  14        5.84        8.16     14.78 o
   1   6  14      104.10       86.36     11.82 o
   2   6  14        0.84       -1.65     17.30 o
   3   6  14       38.41       -1.65     19.78 o
   4   6  14        5.39      -12.42     17.38 o
   5   6  14       17.77       23.83     18.58 o
   6   6  14      146.45      138.15     17.23 o
   7   6  14        0.52       24.47     19.07 o
   8   6  14      181.37      149.67     19.29 o
   9   6  14       28.91       37.76     21.13 o
  10   6  14      125.79      121.82     19.37 o
  11   6  14       16.48       -2.51     24.24 o
  12   6  14       24.14       57.12     18.95 o
  -4   7  14        0.40       -7.88     23.87 o
  -3   7  14        8.09      -13.21     24.09 o
  -2   7  14       13.87       -1.13     23.23 o
  -1   7  14        1.48      -24.96     24.96 o
   0   7  14     1203.90     1116.89     29.76 o
   1   7  14      288.31      277.68     14.42 o
   2   7  14      372.78      349.74     21.24 o
   3   7  14       60.93       72.81     13.66 o
   4   7  14      190.29      177.48     16.29 o
   5   7  14        7.46       -1.80     18.61 o
   6   7  14      250.38      267.93     19.48 o
   7   7  14       17.35       13.70     19.40 o
   8   7  14       38.17       38.54     16.51 o
   9   7  14       94.42       91.84     17.26 o
  10   7  14        6.75        9.42     22.63 o
  11   7  14       23.25       39.74     24.36 o
  -3   8  14       38.83       33.81     19.97 o
  -2   8  14      101.71      100.54     20.15 o
  -1   8  14      117.75      118.43     23.63 o
   0   8  14        1.43      -15.39     15.39 o
   1   8  14        0.42       16.51     20.27 o
   2   8  14       12.45       24.06     18.88 o
   3   8  14       20.70      -15.88     19.18 o
   4   8  14      220.68      189.94     19.10 o
   5   8  14       11.62      -19.97     19.97 o
   6   8  14       19.41       37.64     19.29 o
   7   8  14      249.36      291.98     20.19 o
   8   8  14       72.08       75.81     16.44 o
   9   8  14        0.45       37.91     22.93 o
  10   8  14        1.78      -20.23     20.23 o
  11   8  14        3.42        3.94     24.39 o
  -3   9  14       72.90       73.90     21.09 o
  -2   9  14        1.99       -7.77     25.52 o
  -1   9  14       12.27       15.65     16.15 o
   0   9  14        0.04       11.83     15.17 o
   1   9  14       15.92       -9.57     15.94 o
   2   9  14       42.19       36.07     16.85 o
   3   9  14       98.81      109.70     17.60 o
   4   9  14       16.55       22.14     16.66 o
   5   9  14      166.85      154.21     19.03 o
   6   9  14       10.63      -21.13     21.13 o
   7   9  14        4.39       -9.76     20.60 o
   8   9  14       12.59       16.14     15.95 o
   9   9  14       31.72        7.17     22.11 o
  10   9  14        1.98      -23.79     23.79 o
  11   9  14        0.04        4.05     23.98 o
  -2  10  14       30.52      -19.40     29.91 o
  -1  10  14       57.31       37.25     23.94 o
   0  10  14       37.83        4.10     27.72 o
   1  10  14       11.51        7.12     22.63 o
   2  10  14       64.42       39.11     22.22 o
   3  10  14      120.98      123.32     18.58 o
   4  10  14        4.35       27.85     19.70 o
   5  10  14      149.23      127.19     19.67 o
   6  10  14        9.13       -6.53     22.33 o
   7  10  14        0.31        0.00     21.69 o
   8  10  14       25.79       16.51     23.34 o
   9  10  14       34.63       35.05     24.47 o
  10  10  14       10.89      -25.18     25.18 o
   0  11  14      115.91      109.62     15.02 o
   1  11  14        2.06       17.66     19.42 o
   2  11  14        6.07       19.29     20.83 o
   3  11  14        0.01       23.34     22.03 o
   4  11  14       46.66       56.03     18.43 o
   5  11  14       50.72       41.96     26.35 o
   6  11  14      133.72      151.58     19.97 o
   7  11  14        4.29       32.28     15.46 o
   8  11  14       41.03       33.66     22.74 o
   9  11  14       21.07       -7.88     24.09 o
  10  11  14       13.36        5.48     24.73 o
   1  12  14       64.22       72.59     14.95 o
   2  12  14       14.15       27.21     24.47 o
   3  12  14       44.67       42.82     25.00 o
   4  12  14      128.83      141.56     20.45 o
   5  12  14       85.14       89.17     19.33 o
   6  12  14       23.19       16.21     23.87 o
   7  12  14       21.54       29.31     22.71 o
   8  12  14       18.78       37.00     23.49 o
   9  12  14        0.23      -12.31     23.53 o
   3  13  14        0.06      -24.51     24.51 o
   4  13  14       66.45       68.64     21.50 o
   5  13  14        0.04      -13.32     23.16 o
   6  13  14       55.96       90.56     19.63 o
   7  13  14        0.01      -19.03     24.62 o
  -4 -12  15        1.56      -25.75     25.75 o
  -3 -12  15        1.23       45.00     23.98 o
  -2 -12  15        8.35      -11.75     22.26 o
  -1 -12  15        4.16        2.08     15.24 o
   0 -12  15        0.66        6.47     17.05 o
   1 -12  15       28.08       38.67     18.05 o
   2 -12  15       10.04      -12.20     26.50 o
  -5 -11  15       11.01      -16.14     25.93 o
  -4 -11  15       14.40       32.20     23.01 o
  -3 -11  15        5.11       -9.95     22.74 o
  -2 -11  15       13.06        3.68     22.11 o
  -1 -11  15       15.39       23.14     16.44 o
   0 -11  15        2.52        3.40     16.16 o
   1 -11  15        0.02       34.55     16.16 o
   2 -11  15        3.54      -12.61     24.39 o
   3 -11  15        3.92      -10.47     23.68 o
   4 -11  15       11.29       19.10     25.75 o
  -6 -10  15       24.96       42.22     19.44 o
  -5 -10  15       27.95        3.90     25.52 o
  -4 -10  15       59.51       40.31     26.35 o
  -3 -10  15       32.84       11.75     24.17 o
  -2 -10  15        2.48       -4.62     20.60 o
  -1 -10  15        8.30        9.04     19.89 o
   0 -10  15       11.72        0.56     16.24 o
   1 -10  15        3.90       -2.15     16.07 o
   2 -10  15       21.73       30.92     23.19 o
   3 -10  15        2.80       23.08     23.64 o
   4 -10  15        4.86      -12.69     23.94 o
   5 -10  15        0.70      -22.78     23.72 o
  -6  -9  15        0.02      -24.54     24.54 o
  -5  -9  15        1.50       -8.67     23.31 o
  -4  -9  15        0.49       -2.33     21.99 o
  -3  -9  15       48.22       26.68     23.12 o
  -2  -9  15      174.89      223.38     19.74 o
  -1  -9  15       25.59       41.57     15.44 o
   0  -9  15      119.49      119.72     14.96 o
   1  -9  15       55.39       77.97     19.98 o
   2  -9  15       34.22       36.52     17.15 o
   3  -9  15       34.66       31.68     22.44 o
   4  -9  15       21.39       21.28     21.47 o
   5  -9  15        0.77      -15.24     24.28 o
   6  -9  15       11.62      -13.47     25.82 o
  -7  -8  15        1.42        6.91     25.07 o
  -6  -8  15       44.68       52.39     26.53 o
  -5  -8  15       28.88       16.70     24.36 o
  -4  -8  15       21.96       35.58     21.65 o
  -3  -8  15       39.65       27.47     22.18 o
  -2  -8  15        3.61       -6.15     19.78 o
  -1  -8  15      232.59      260.07     33.61 o
   0  -8  15       12.60       28.91     20.70 o
   1  -8  15      352.48      360.18     15.15 o
   2  -8  15       29.48       16.51     21.99 o
   3  -8  15       52.60       62.60     17.64 o
   4  -8  15        0.88       20.04     20.04 o
   5  -8  15        0.00       35.58     22.11 o
   6  -8  15       47.24       40.83     18.88 o
   7  -8  15       19.41       28.41     19.67 o
  -7  -7  15        5.57        9.46     22.26 o
  -6  -7  15       13.81       27.32     20.79 o
  -5  -7  15        0.66       15.91     16.36 o
  -4  -7  15       14.71       11.56     16.03 o
  -3  -7  15       82.23       83.65     17.19 o
  -2  -7  15        5.87       15.61     17.83 o
  -1  -7  15      172.15      152.11     13.05 o
   0  -7  15      249.26      230.19     13.45 o
   1  -7  15       43.19       34.66     12.97 o
   2  -7  15       28.48       29.95     21.69 o
   3  -7  15      135.95      105.80     18.31 o
   4  -7  15       16.84       27.06     21.24 o
   5  -7  15        8.06        4.43     22.52 o
   6  -7  15        3.23       -3.57     21.77 o
   7  -7  15        1.87      -21.62     24.54 o
   8  -7  15        3.18       26.08     25.22 o
  -7  -6  15        0.39        0.00     21.58 o
  -6  -6  15        0.51       23.08     21.09 o
  -5  -6  15       30.46       10.10     23.91 o
  -4  -6  15        9.11       -8.29     21.05 o
  -3  -6  15        3.75        2.93     18.80 o
  -2  -6  15        2.18       13.06     18.46 o
  -1  -6  15       26.76       36.89     15.54 o
   0  -6  15       97.74       94.15     12.48 o
   1  -6  15      180.82      166.87     12.47 o
   2  -6  15       39.77       33.55     20.87 o
   3  -6  15       20.46       21.24     20.87 o
   4  -6  15      383.08      417.75     22.37 o
   5  -6  15        1.35       -9.38     21.13 o
   6  -6  15        0.90       21.13     20.75 o
   7  -6  15       11.57      -23.19     23.19 o
   8  -6  15        7.99        6.53     23.64 o
  -7  -5  15       13.19       26.27     23.49 o
  -6  -5  15       12.15       31.11     21.62 o
  -5  -5  15        0.50       23.12     19.74 o
  -4  -5  15       60.14       72.81     16.81 o
  -3  -5  15        0.31        7.58     19.33 o
  -2  -5  15      130.97      142.31     17.11 o
  -1  -5  15       31.71       23.15     13.25 o
   0  -5  15      222.89      232.15      8.95 o
   1  -5  15       11.69       10.05     12.97 o
   2  -5  15      192.22      181.50     19.03 o
   3  -5  15       22.28      -20.04     21.58 o
   4  -5  15       52.02       62.94     17.56 o
   5  -5  15       79.12       15.73     24.13 o
   6  -5  15        2.61      -21.69     21.69 o
   7  -5  15        0.27       30.59     22.11 o
   8  -5  15        0.02       -8.63     23.23 o
   9  -5  15        1.10        5.37     24.51 o
  -7  -4  15       11.35       36.40     17.68 o
  -6  -4  15        0.01       10.70     21.47 o
  -5  -4  15       67.99       83.69     16.85 o
  -4  -4  15       22.36       45.90     15.91 o
  -3  -4  15        8.64        8.33     19.33 o
  -2  -4  15        4.30        4.35     19.33 o
  -1  -4  15       29.78       22.19     13.23 o
   0  -4  15       37.35       29.82     10.53 o
   1  -4  15       25.24       23.97     11.02 o
   2  -4  15        8.37       -3.98     18.46 o
   3  -4  15      367.98      340.32     20.83 o
   4  -4  15      383.28      387.95     21.47 o
   5  -4  15       68.49       79.00     16.33 o
   6  -4  15        2.93       16.89     19.48 o
   7  -4  15        0.99      -17.23     21.47 o
   8  -4  15        2.51       36.44     21.20 o
   9  -4  15        0.70        6.38     24.62 o
  -7  -3  15        0.04        2.59     22.93 o
  -6  -3  15        1.80       -2.36     22.26 o
  -5  -3  15        1.92      -17.23     22.59 o
  -4  -3  15      221.82      200.94     20.42 o
  -3  -3  15       19.73       17.38     19.93 o
  -2  -3  15       67.34       61.47     15.39 o
  -1  -3  15      188.47      208.61     11.77 o
   0  -3  15        0.29       -9.25     20.62 o
   1  -3  15       10.05        5.86     11.80 o
   2  -3  15        0.19      -17.11     17.11 o
   3  -3  15      103.85      116.04     15.65 o
   4  -3  15        0.99       12.38     19.48 o
   5  -3  15        0.23       -4.39     19.37 o
   6  -3  15       24.97       26.57     21.13 o
   7  -3  15        0.01       14.34     19.14 o
   8  -3  15       13.96       25.82     21.62 o
   9  -3  15        4.54       23.23     20.79 o
  10  -3  15       10.99       13.55     23.42 o
  -7  -2  15       33.94       22.18     24.69 o
  -6  -2  15        3.21      -25.22     25.22 o
  -5  -2  15       12.96       39.97     20.53 o
  -4  -2  15       25.85       33.48     19.25 o
  -3  -2  15      139.85      120.70     18.09 o
  -2  -2  15       32.07       11.00     19.25 o
  -1  -2  15        0.01       -0.51     12.78 o
   0  -2  15        2.63       -6.01     12.05 o
   1  -2  15        6.14       -9.98     11.63 o
   2  -2  15       27.62        4.47     18.16 o
   3  -2  15       17.53        1.54     18.13 o
   4  -2  15       42.42       50.97     14.45 o
   5  -2  15        5.39      -16.03     20.53 o
   6  -2  15        0.11      -10.92     19.59 o
   7  -2  15       42.91       40.68     15.80 o
   8  -2  15        0.00       -5.40     19.82 o
   9  -2  15        1.11        0.00     23.76 o
  10  -2  15        8.76       10.36     23.57 o
  -7  -1  15       17.23       40.49     17.00 o
  -6  -1  15        0.68      -25.03     25.03 o
  -5  -1  15       32.42       46.54     15.88 o
  -4  -1  15       16.32       19.89     19.67 o
  -3  -1  15       27.51        1.84     21.54 o
  -2  -1  15       78.06       83.43     16.33 o
  -1  -1  15       25.94       21.11     11.53 o
   0  -1  15      123.16      108.03     13.83 o
   1  -1  15      162.11      153.26     11.72 o
   2  -1  15        2.47      -16.85     16.85 o
   3  -1  15      112.15       88.35     15.01 o
   4  -1  15      912.13      843.98     25.07 o
   5  -1  15        6.34        6.53     18.24 o
   6  -1  15      655.53      671.79     24.62 o
   7  -1  15        5.39       -6.64     20.15 o
   8  -1  15        0.28      -19.93     19.93 o
   9  -1  15        1.21      -21.84     21.84 o
  10  -1  15        0.17       18.80     22.26 o
  11  -1  15        0.70       16.70     24.81 o
  -7   0  15       15.52       21.62     25.56 o
  -6   0  15        6.53       11.07     21.43 o
  -5   0  15       29.61       31.15     22.11 o
  -4   0  15       36.87       23.27     21.28 o
  -3   0  15        3.09       -1.88     19.29 o
  -2   0  15       77.93       75.17     16.51 o
  -1   0  15       27.88       23.72     12.56 o
   0   0  15       21.81       23.11     12.23 o
   1   0  15       29.68       28.86     10.47 o
   2   0  15        9.03        9.42     17.23 o
   3   0  15       34.55       54.01     13.74 o
   4   0  15      397.55      436.89     19.59 o
   5   0  15      383.07      341.71     20.08 o
   6   0  15       11.10       -6.91     20.75 o
   7   0  15      351.14      305.98     21.84 o
   8   0  15        0.71      -20.57     20.57 o
   9   0  15       43.96       14.52     23.23 o
  10   0  15        4.54       41.47     23.08 o
  11   0  15        5.09       31.19     23.91 o
  -6   1  15        0.02       12.65     23.12 o
  -5   1  15        5.95       10.28     21.96 o
  -4   1  15       12.22       31.75     14.90 o
  -3   1  15       52.87       31.41     21.58 o
  -2   1  15       30.66       21.96     21.09 o
  -1   1  15       25.97        6.54     21.75 o
   0   1  15       31.41       34.80     11.28 o
   1   1  15       60.40       51.75     10.02 o
   2   1  15      177.22      162.32     15.57 o
   3   1  15       82.71       83.28     15.57 o
   4   1  15      186.70      172.53     16.44 o
   5   1  15        3.83       -0.79     18.16 o
   6   1  15      515.10      497.87     22.14 o
   7   1  15        5.88      -15.50     20.15 o
   8   1  15      102.29      100.84     17.94 o
   9   1  15        7.64       19.70     21.28 o
  10   1  15       23.45       41.85     22.82 o
  11   1  15       12.58      -23.91     27.02 o
  -6   2  15        4.40        6.53     23.87 o
  -5   2  15       39.95       45.34     16.33 o
  -4   2  15      105.72      103.13     17.00 o
  -3   2  15       43.58       43.08     16.06 o
  -2   2  15      158.08      167.46     18.09 o
  -1   2  15      217.66      211.32     12.92 o
   0   2  15       99.75       55.71     40.42 o
   1   2  15       47.34       37.27     11.06 o
   2   2  15      266.41      272.47     17.04 o
   3   2  15        3.26        2.25     16.66 o
   4   2  15      716.72      710.52     22.97 o
   5   2  15       91.19       97.50     15.54 o
   6   2  15       98.36      114.73     16.55 o
   7   2  15       75.03       89.25     16.66 o
   8   2  15      245.70      258.69     20.72 o
   9   2  15       13.41       17.30     22.89 o
  10   2  15        3.84        7.09     24.32 o
  11   2  15        0.57       -1.28     23.79 o
  -6   3  15        0.19       10.85     23.31 o
  -5   3  15       23.01       36.78     17.60 o
  -4   3  15      116.27      116.04     20.08 o
  -3   3  15        4.16       -3.08     20.27 o
  -2   3  15      463.68      431.67     23.46 o
  -1   3  15       27.88       -3.79     15.15 o
   0   3  15       28.69       15.06     13.95 o
   1   3  15       87.35       73.64     14.79 o
   2   3  15        0.10       16.85     17.49 o
   3   3  15       61.39      102.76     14.49 o
   4   3  15        0.07       14.64     16.81 o
   5   3  15     1002.71     1015.64     30.44 o
   6   3  15      106.91      123.44     16.29 o
   7   3  15      522.73      571.28     24.32 o
   8   3  15       71.86       77.87     16.59 o
   9   3  15      129.21      126.18     18.92 o
  10   3  15       14.99       23.42     23.01 o
  11   3  15      159.80      206.98     20.75 o
  -5   4  15       40.33       38.81     19.40 o
  -4   4  15        4.12       20.00     22.29 o
  -3   4  15        0.74      -21.32     21.32 o
  -2   4  15       22.01        1.99     20.60 o
  -1   4  15      512.58      440.64     16.78 o
   0   4  15        2.87       -9.48     14.05 o
   1   4  15       39.33       34.91     10.50 o
   2   4  15      507.57      523.96     20.75 o
   3   4  15       93.16       94.99     14.82 o
   4   4  15       67.71       57.27     14.82 o
   5   4  15      173.28      194.33     16.70 o
   6   4  15       34.24       27.96     20.34 o
   7   4  15        5.02      -14.94     19.85 o
   8   4  15       67.00       79.19     17.04 o
   9   4  15        0.55      -22.37     22.37 o
  10   4  15        5.62       10.47     22.52 o
  11   4  15       17.70       36.97     22.48 o
  -5   5  15        0.24       27.13     23.79 o
  -4   5  15        0.25       24.69     22.93 o
  -3   5  15       37.76       10.13     22.86 o
  -2   5  15       30.27        9.38     22.18 o
  -1   5  15      201.78      191.80     13.45 o
   0   5  15      105.20       95.99     12.98 o
   1   5  15      173.91      165.07     15.97 o
   2   5  15        8.87       27.88     14.34 o
   3   5  15      183.28      165.58     16.63 o
   4   5  15       92.02       95.40     15.69 o
   5   5  15        7.74       10.36     19.37 o
   6   5  15       18.75       46.91     14.26 o
   7   5  15        6.70      -18.16     20.90 o
   8   5  15       33.13       42.07     21.13 o
   9   5  15       78.31       73.03     18.61 o
  10   5  15      166.51      178.00     21.13 o
  11   5  15       24.24       -8.97     25.07 o
  -4   6  15        3.54       -9.12     24.28 o
  -3   6  15        2.99        8.33     22.07 o
  -2   6  15       75.97       53.71     18.20 o
  -1   6  15       28.17       36.58     13.35 o
   0   6  15       26.85       12.04     14.86 o
   1   6  15      151.94      135.51     12.85 o
   2   6  15       24.79       26.31     14.30 o
   3   6  15      178.17      148.51     17.49 o
   4   6  15       77.81       66.20     15.61 o
   5   6  15        0.90      -19.29     19.29 o
   6   6  15      119.17       94.05     16.93 o
   7   6  15        0.98      -18.84     18.84 o
   8   6  15       10.94       27.13     16.14 o
   9   6  15        0.75      -15.65     22.52 o
  10   6  15        4.31       -9.53     22.71 o
  11   6  15        5.39        6.49     23.04 o
  -4   7  15        0.10        0.00     24.36 o
  -3   7  15       19.71      -24.02     26.23 o
  -2   7  15        5.95       -8.33     22.14 o
  -1   7  15       29.29        6.71     16.37 o
   0   7  15       23.96       14.05     15.43 o
   1   7  15       19.60       36.34     11.50 o
   2   7  15       92.31       83.99     17.08 o
   3   7  15       14.59       30.02     14.71 o
   4   7  15      108.64       94.28     16.21 o
   5   7  15       35.55       27.47     20.08 o
   6   7  15        0.61        0.00     18.80 o
   7   7  15        5.85       22.56     19.07 o
   8   7  15      317.84      332.48     22.56 o
   9   7  15      107.78       95.81     19.78 o
  10   7  15        0.78       -6.08     22.33 o
  11   7  15       32.47       43.46     23.61 o
  -3   8  15       38.18       80.61     19.40 o
  -2   8  15       20.05       45.64     25.22 o
  -1   8  15        6.95        0.95     15.68 o
   0   8  15       10.79        9.49     15.33 o
   1   8  15      103.36      111.21     15.07 o
   2   8  15        3.75      -20.60     20.60 o
   3   8  15       29.23        0.98     20.83 o
   4   8  15       32.20        6.87     20.98 o
   5   8  15        1.62      -19.70     19.70 o
   6   8  15       83.81       88.05     15.84 o
   7   8  15        1.00       -6.42     21.17 o
   8   8  15        4.86       15.46     19.93 o
   9   8  15        0.00      -23.87     23.87 o
  10   8  15        6.86       21.77     16.85 o
  11   8  15        0.58       14.82     22.59 o
  -2   9  15       54.30       67.40     20.19 o
  -1   9  15        3.03      -17.10     17.10 o
   0   9  15       11.13      -13.97     21.82 o
   1   9  15       51.73       41.49     14.59 o
   2   9  15       50.88       32.73     24.51 o
   3   9  15       64.71       53.29     17.23 o
   4   9  15        0.58       -3.15     19.63 o
   5   9  15      112.84      136.16     18.16 o
   6   9  15        0.26       13.92     18.77 o
   7   9  15       56.99       25.93     22.07 o
   8   9  15       12.67       31.38     21.20 o
   9   9  15        1.78      -22.78     22.78 o
  10   9  15       30.23       29.76     23.68 o
  -1  10  15        5.96       -8.13     18.49 o
   0  10  15       35.21       38.32     14.91 o
   1  10  15       17.11       36.17     13.24 o
   2  10  15        3.04      -11.71     22.86 o
   3  10  15      177.47      227.32     20.53 o
   4  10  15        1.14      -22.14     22.14 o
   5  10  15       47.14       31.83     23.08 o
   6  10  15        7.05      -14.79     21.54 o
   7  10  15        3.09       15.20     20.90 o
   8  10  15        1.20      -20.75     23.79 o
   9  10  15        8.27       -1.28     22.56 o
  10  10  15       15.35      -24.51     24.51 o
   0  11  15        0.94      -13.41     17.62 o
   1  11  15       17.32       -4.74     32.69 o
   2  11  15        5.24       12.61     22.82 o
   3  11  15       14.83       25.60     23.04 o
   4  11  15        7.92       -3.60     23.31 o
   5  11  15       17.72       -7.28     23.27 o
   6  11  15        3.63      -25.67     25.67 o
   7  11  15       21.66       37.23     23.94 o
   8  11  15       69.89       88.95     20.49 o
   9  11  15       23.94       28.49     22.89 o
   2  12  15       58.96       50.22     21.02 o
   3  12  15        0.41      -14.41     23.19 o
   4  12  15       18.42       50.40     18.50 o
   5  12  15        0.44       20.60     22.22 o
   6  12  15        2.80        5.18     23.64 o
   7  12  15        0.63      -25.75     25.75 o
   8  12  15        1.55        0.00     24.54 o
  -2 -12  16        0.45      -25.11     25.11 o
[truncated: 84,774 more chars]
